# Supplementary material for: Effects of Carbon Dioxide on Hemolymph and Brain Proteomes in Honey Bee Workers (Apis mellifera L.)
Source: Insects. 2026 Jun 15;17(6):630. doi: 10.3390/insects17060630 (PMC13300576; doi:10.3390/insects17060630)
Supplement: Supplementary file 1 [file insects-17-00630-s001.zip]

Archive with 2 entries (2 files):
- Supplemental Figures and Legends.pdf
- Supplemental Tables.xlsx
