# Supplementary material for: Effects of Carbon Dioxide on Hemolymph and Brain Proteomes in Honey Bee Workers (Apis mellifera L.)
Source: Insects. 2026 Jun 15;17(6):630. doi: 10.3390/insects17060630 (PMC13300576; doi:10.3390/insects17060630)
Supplement: Supplementary file 1 [file insects-17-00630-s001.zip › Supplemental Tables.xlsx]

## Sheet: Table S1
Table S1. Proteins Identified in the Hemolymph and Brain of Worker Bees. "#Peptides" indicates the total number of peptides assigned to the proteins, while "#Unique" represents the number of peptides exclusive to a single protein in the proteome. Sequence coverage is calculated as the percentage of amino acids in identified peptides compared to the total number of amino acids in the protein seque…
Protein Group	Protein ID	Accession	Description	Coverage (%)	#Peptides	#Unique	PTM	Avg. Mass
1	43	1477758773	apolipophorins	33	124	123	Carbamidomethylation	376811
2	35	1477746500	microtubule-associated protein futsch isoform X4	12	61	59		650474
2	40	1477746497	microtubule-associated protein futsch isoform X3	12	61	59		651359
2	41	1477746488	microtubule-associated protein futsch isoform X2	12	61	59		655451
2	42	1477746484	microtubule-associated protein futsch isoform X1	12	61	59		656305
3	1	66547450	heat shock protein 60A	64	45	45	Carbamidomethylation; Oxidation (M)	60413
4	4	571569906	probable aconitate hydratase mitochondrial isoform X2	45	40	40	Carbamidomethylation	85514
4	13	48098039	probable aconitate hydratase mitochondrial isoform X1	45	40	40	Carbamidomethylation	85995
5	75	571573521	arginine kinase isoform X3	69	37	37	Carbamidomethylation	39992
10	656	295849268	superoxide dismutase 1	93	17	17	Carbamidomethylation	15634
12	98	148224276	triosephosphate isomerase	77	29	29	Carbamidomethylation	26899
20	65	1477730153	enolase	58	26	26	Carbamidomethylation	47186
18	69	1477742771	neurofilament heavy polypeptide	65	25	25	Oxidation (M)	52030
13	59	1032013937	phosphoglycerate kinase	61	27	27	Carbamidomethylation	44992
27	45	1477715069	uncharacterized protein DDB_G0283357	22	26	26		175463
95	218	288869506	cuticular protein analogous to peritrophins 3-C precursor	78	19	19	Carbamidomethylation; Oxidation (M)	29530
8	2	229892210	heat shock protein cognate 4	48	33	21	Carbamidomethylation; Oxidation (M)	71086
14	82	110748949	fructose-bisphosphate aldolase	52	25	25	Carbamidomethylation	39600
14	83	571502064	fructose-bisphosphate aldolase	52	25	25	Carbamidomethylation	39600
9	56	1477720786	protein disulfide-isomerase	49	33	33		56176
79	177	1477745117	fibrous sheath CABYR-binding protein-like	21	16	16	Carbamidomethylation	115971
37	58	571575247	transitional endoplasmic reticulum ATPase TER94	32	26	26	Carbamidomethylation	88895
19	44	1477750715	eukaryotic translation initiation factor 4 gamma isoform X6	17	24	24	Carbamidomethylation	199305
19	46	1477750709	eukaryotic translation initiation factor 4 gamma isoform X5	17	24	24	Carbamidomethylation	208347
19	47	1477750711	eukaryotic translation initiation factor 4 gamma isoform X5	17	24	24	Carbamidomethylation	208347
19	48	1477750713	eukaryotic translation initiation factor 4 gamma isoform X5	17	24	24	Carbamidomethylation	208347
19	49	343790874	eukaryotic translation initiation factor 4 gamma	16	24	24	Carbamidomethylation	211328
19	50	1477750707	eukaryotic translation initiation factor 4 gamma isoform X4	16	24	24	Carbamidomethylation	214997
19	51	1477750717	eukaryotic translation initiation factor 4 gamma isoform X7	16	24	24	Carbamidomethylation	216335
19	52	1477750705	eukaryotic translation initiation factor 4 gamma isoform X3	16	24	24	Carbamidomethylation	216533
19	53	1477750703	eukaryotic translation initiation factor 4 gamma isoform X2	16	24	24	Carbamidomethylation	219806
19	54	1477750701	eukaryotic translation initiation factor 4 gamma isoform X1	16	24	24	Carbamidomethylation	220004
21	70	229892203	heat shock protein cognate 5	33	25	24	Carbamidomethylation; Oxidation (M)	75404
44	737	94158810	odorant binding protein 13 precursor	62	19	19	Carbamidomethylation	15105
55	254	48095525	tubulin beta-1 chain	31	13	5	Carbamidomethylation	50175
33	94	66518853	elongation factor Tu mitochondrial	38	21	21	Carbamidomethylation; Oxidation (M)	52421
6	3	229892248	heat shock protein 90	35	31	20	Carbamidomethylation	83384
81	274	1477759232	muscle-specific protein 20	59	16	16	Carbamidomethylation	20406
22	64	1477735266	fibrillin-2	11	21	21	Carbamidomethylation; Oxidation (M)	284116
119	800	94158822	odorant binding protein 14 precursor	61	13	13	Carbamidomethylation	15201
66	87	328788558	putative cysteine proteinase CG12163 isoform X2	23	19	19	Carbamidomethylation	100380
66	88	571529120	putative cysteine proteinase CG12163 isoform X1	23	19	19	Carbamidomethylation	100806
25	60	1032020275	pyruvate kinase isoform X3	46	22	22	Carbamidomethylation	57400
25	61	571524305	pyruvate kinase isoform X1	43	22	22	Carbamidomethylation	62570
25	62	571524308	pyruvate kinase isoform X2	44	22	22	Carbamidomethylation	61151
46	213	571542665	calreticulin	44	20	20	Carbamidomethylation	47174
51	178	1032023842	probable isocitrate dehydrogenase [NAD] subunit alpha mitochondrial	46	19	19	Carbamidomethylation; Oxidation (M)	39135
11	5	571546919	myosin heavy chain muscle isoform X10	20	28	28	Carbamidomethylation	225087
11	6	571546911	myosin heavy chain muscle isoform X5	20	28	28	Carbamidomethylation	225039
11	7	1032026909	myosin heavy chain muscle isoform X11	20	28	28	Carbamidomethylation	225023
11	8	1477757236	myosin heavy chain muscle isoform X34	20	28	28	Carbamidomethylation	225020
11	10	1477757220	myosin heavy chain muscle isoform X23	20	28	28	Carbamidomethylation	225225
11	11	571546934	myosin heavy chain muscle isoform X19	20	28	28	Carbamidomethylation	225177
11	12	1032026928	myosin heavy chain muscle isoform X24	20	28	28	Carbamidomethylation	225161
39	90	1477715205	protein disulfide-isomerase A3	35	21	21	Carbamidomethylation	55847
30	106	66525576	aldose reductase	64	26	26	Carbamidomethylation	36082
28	95	1032021685	translation elongation factor 2 isoform X1	25	23	23	Carbamidomethylation	94582
28	96	66508439	translation elongation factor 2 isoform X2	25	23	23	Carbamidomethylation	94582
29	55	571525250	stress-induced-phosphoprotein 1	45	23	23	Carbamidomethylation	61498
41	128	48142692	glyceraldehyde-3-phosphate dehydrogenase 2	58	18	18	Carbamidomethylation	35883
32	148	328787101	isocitrate dehydrogenase [NADP] cytoplasmic	36	22	22	Carbamidomethylation	53582
53	71	1032014952	dihydropyrimidinase isoform X2	34	21	21	Carbamidomethylation	67562
45	138	58585098	major royal jelly protein 1 precursor	47	18	17	Carbamidomethylation; Oxidation (M)	48886
185	223	328778476	retinal dehydrogenase 1	33	11	10		53173
96	248	66520256	electron transfer flavoprotein subunit beta	57	15	15	Carbamidomethylation; Oxidation (M)	27581
127	214	48097100	3-ketoacyl-CoA thiolase mitochondrial	45	15	15	Carbamidomethylation	42504
133	833	1477725904	nucleoside diphosphate kinase	42	12	12	Carbamidomethylation; Oxidation (M)	19539
70	455	66509518	calumenin	32	16	16		37772
16	350	1477744523	uncharacterized protein LOC552283	27	16	16	Oxidation (M)	49891
47	206	571571784	ATP synthase subunit beta mitochondrial	35	15	15	Oxidation (M)	55130
74	517	66547447	10 kDa heat shock protein mitochondrial	87	17	17		11403
23	57	58585086	transferrin 1 precursor	38	24	24	Carbamidomethylation	78657
31	66	229892214	heat shock protein cognate 3 precursor	35	22	21		72866
24	84	48100966	ATP synthase subunit alpha mitochondrial	32	21	21		59512
139	179	1477733598	collagen alpha-1(IV) chain isoform X1	43	16	16	Carbamidomethylation	46743
139	207	1477733600	collagen alpha-1(IV) chain isoform X2	43	16	16	Carbamidomethylation	46124
42	89	328779079	fumarylacetoacetate hydrolase domain-containing protein 2A isoform X1	57	23	23	Carbamidomethylation; Oxidation (M)	38134
110	199	328788697	muscle LIM protein Mlp84B isoform X2	34	13	13	Carbamidomethylation; Oxidation (M)	53221
89	362	571514440	Na(+)/H(+) exchange regulatory cofactor NHE-RF1	50	13	13		28555
89	363	48129806	Na(+)/H(+) exchange regulatory cofactor NHE-RF1	50	13	13		28555
107	347	1477729080	peroxiredoxin 1	61	14	12	Carbamidomethylation	21801
147	252	66526470	electron transfer flavoprotein subunit alpha mitochondrial	40	16	16	Carbamidomethylation	35379
54	63	229892265	heat shock protein Hsp70Ab-like	35	19	8	Carbamidomethylation; Oxidation (M)	70389
216	377	571528875	uncharacterized protein LOC725148	48	12	12		33953
216	378	571528871	uncharacterized protein LOC725148	48	12	12		33953
59	194	66513092	malate dehydrogenase mitochondrial	47	19	19	Carbamidomethylation	35802
342	485	328777671	inorganic pyrophosphatase	31	9	9	Carbamidomethylation	37661
218	655	571515702	cofilin/actin-depolymerizing factor homolog	59	11	11	Carbamidomethylation	16832
52	150	1477760641	uncharacterized protein LOC100576902	27	17	17	Oxidation (M)	63324
60	541	166795901	apolipophorin-III-like protein precursor	60	11	11	Oxidation (M)	21348
35	67	571512062	97 kDa heat shock protein isoform X2	28	25	24	Carbamidomethylation	93891
35	68	328780480	heat shock 70 kDa protein 4 isoform X1	27	25	24	Carbamidomethylation	97717
128	300	1032023939	putative protein FAM10A4	34	15	15	Carbamidomethylation	42478
50	85	328783917	vigilin	18	18	18	Carbamidomethylation	138675
50	86	571519499	vigilin	18	18	18	Carbamidomethylation	138675
157	591	1032004795	thymosin beta isoform X2	57	11	2	Oxidation (M)	13972
82	149	1032012875	phosphoglycerate mutase 2	59	16	16		28991
103	273	1477743788	protein obstructor-E	63	15	15	Carbamidomethylation; Oxidation (M)	25693
190	619	283436152	peroxiredoxin-like protein	56	10	10	Carbamidomethylation	25134
112	1099	66508940	complement component 1 Q subcomponent-binding protein mitochondrial	25	12	12		29907
106	147	1477761201	glycerol-3-phosphate dehydrogenase [NAD(+)] cytoplasmic	47	14	14	Carbamidomethylation	39754
138	283	110757651	alpha-crystallin B chain isoform X1	54	14	2		25565
300	1231	94158830	odorant binding protein 18 precursor	58	7	7	Carbamidomethylation	15000
111	180	1032027382	chitinase-like protein Idgf4 isoform X2	35	16	16	Carbamidomethylation	48741
111	181	1032027384	chitinase-like protein EN03 isoform X1	35	16	16	Carbamidomethylation	49330
167	419	571554787	14-3-3 protein zeta isoform X1	47	11	2		28076
167	420	1032002547	14-3-3 protein zeta isoform X1	47	11	2		28076
167	421	571554799	14-3-3 protein zeta isoform X1	47	11	2		28076
58	335	571574200	grpE protein homolog mitochondrial	54	16	16	Oxidation (M)	27069
69	72	571564543	lamin Dm0 isoform X3	34	18	18		68266
69	73	1032007768	lamin-C isoform X1	32	18	18		72847
69	74	328785544	lamin Dm0 isoform X2	34	18	18		68617
317	542	328777202	14 kDa phosphohistidine phosphatase	68	10	10	Carbamidomethylation	17213
914	3050	66515987	translationally-controlled tumor protein homolog	31	4	4		19843
116	216	66535742	cytosolic non-specific dipeptidase	27	12	12		54252
256	429	1032022425	proteasome subunit alpha type-5	48	11	11	Carbamidomethylation	26718
247	424	66530423	aldehyde dehydrogenase mitochondrial	27	10	10		55686
155	404	1032004791	thymosin beta isoform X1	46	12	3	Oxidation (M)	18462
155	405	1032004789	thymosin beta isoform X1	46	12	3	Oxidation (M)	18462
355	857	66560290	lysosomal aspartic protease	21	8	8	Carbamidomethylation	42222
292	1112	66505254	uncharacterized protein LOC551596	74	7	7	Carbamidomethylation	13299
359	1101	94158718	odorant binding protein 21 precursor	58	8	8	Carbamidomethylation	15204
132	313	1477733680	short-chain dehydrogenase/reductase isoform X1	10	11	11	Carbamidomethylation	110941
105	170	1477732202	uncharacterized protein LOC413909 isoform X8	16	13	13	Carbamidomethylation	119387
164	238	58585108	major royal jelly protein 2 precursor	30	13	9	Carbamidomethylation; Oxidation (M)	51074
164	239	1477723971	major royal jelly protein 2 isoform X1	30	13	9	Carbamidomethylation; Oxidation (M)	51132
195	167	571539934	uncharacterized protein LOC724749 isoform X1	18	11	11		143238
87	196	66521738	probable citrate synthase 2 mitochondrial	30	13	13		51930
336	1022	66519264	glutaredoxin-related protein 5 mitochondrial	39	7	7	Carbamidomethylation	14978
336	1023	571561914	glutaredoxin-related protein 5 mitochondrial	39	7	7	Carbamidomethylation	14978
40	107	1477720952	nucleoprotein TPR isoform X2	31	17	2	Oxidation (M)	63914
102	212	66531434	V-type proton ATPase subunit B	32	14	14	Carbamidomethylation	55144
80	270	1477756728	phenoloxidase-activating factor 2 isoform X1	35	17	17	Carbamidomethylation	45870
80	271	1477756723	phenoloxidase-activating factor 2 isoform X1	35	17	17	Carbamidomethylation	45870
80	272	1477756725	phenoloxidase-activating factor 2 isoform X1	35	17	17	Carbamidomethylation	45870
117	381	571567292	tropomyosin-1	40	13	13		32157
129	595	58585106	chemosensory protein 3 precursor	62	12	12	Carbamidomethylation; Oxidation (M)	14954
57	97	1477721776	titin isoform X7	10	17	17	Carbamidomethylation	211363
140	375	571513390	fatty acid binding protein isoform X2	62	14	2	Carbamidomethylation; Oxidation (M)	15035
140	376	58585202	fatty acid binding protein	62	14	2	Carbamidomethylation; Oxidation (M)	15035
204	408	66526646	dihydrolipoyl dehydrogenase mitochondrial	25	9	8	Carbamidomethylation	54525
99	211	1477750474	enolase-phosphatase E1	18	13	13	Carbamidomethylation	82403
62	151	1477726647	laminin subunit gamma-1	11	15	15		180746
118	144	66533395	T-complex protein 1 subunit beta	33	15	15	Carbamidomethylation	57903
126	611	66533332	mesencephalic astrocyte-derived neurotrophic factor homolog	41	13	13	Carbamidomethylation	20068
255	760	110750766	protein lethal(2)essential for life	56	12	10	Carbamidomethylation	23002
268	534	571527542	F-actin-capping protein subunit alpha	38	9	9		32859
146	209	58585142	major royal jelly protein 3 precursor	22	14	13	Carbamidomethylation; Oxidation (M)	61662
165	172	1477741599	NADH-ubiquinone oxidoreductase 75 kDa subunit mitochondrial isoform X1	24	15	2		71659
246	602	66525458	myophilin	57	11	10	Carbamidomethylation	19097
238	342	571573220	hexokinase type 2 isoform X2	27	12	12	Carbamidomethylation	51371
192	422	571554796	14-3-3 protein zeta isoform X2	47	11	2		28074
192	423	571554802	14-3-3 protein zeta isoform X3	47	11	2		28067
84	136	1477718396	titin	9	13	13	Carbamidomethylation	221554
98	186	1477750581	kinectin isoform X2	14	14	14		144846
202	576	571575601	cathepsin L1	31	8	8	Carbamidomethylation	38774
208	766	571571489	protein dj-1beta	35	9	9	Carbamidomethylation	24237
88	165	571546156	UTP--glucose-1-phosphate uridylyltransferase isoform X3	29	14	14		57501
88	166	328789193	UTP--glucose-1-phosphate uridylyltransferase isoform X2	29	14	14		57723
468	1010	328786065	glutaredoxin-C4 isoform X2	68	8	8	Carbamidomethylation	10942
468	1011	110764555	glutaredoxin-C4 isoform X2	68	8	8	Carbamidomethylation	10942
468	1012	328786067	glutaredoxin-C4 isoform X1	63	8	8	Carbamidomethylation	11991
280	832	66519842	proteasome subunit beta type-7	33	9	9	Carbamidomethylation	30306
200	418	66564402	calcyclin-binding protein	44	10	10		25922
154	182	328789473	glucosidase 2 subunit beta	30	12	12	Carbamidomethylation	59829
296	481	1477733775	cytosol aminopeptidase isoform X2	18	9	9		55271
63	93	1477721386	fumarate hydratase mitochondrial isoform X1	43	18	18	Carbamidomethylation; Oxidation (M)	55206
445	722	571577513	antifreeze protein Maxi	30	8	8	Oxidation (M)	37035
237	191	571568809	pyruvate carboxylase mitochondrial isoform X2	12	12	12	Carbamidomethylation; Oxidation (M)	130106
237	192	571568806	pyruvate carboxylase mitochondrial isoform X1	12	12	12	Carbamidomethylation; Oxidation (M)	131880
34	105	1477719754	heat shock protein 83	24	17	9	Carbamidomethylation	82744
76	307	1032030221	uncharacterized protein LOC552421 isoform X1	15	15	15	Carbamidomethylation	91892
76	329	1477760219	inner centromere protein A isoform X4	11	15	15	Carbamidomethylation	133955
236	447	1477740068	fibrillin-1	6	9	9	Carbamidomethylation	180264
207	244	295842197	glutathione peroxidase-like 1	78	13	13	Carbamidomethylation	19157
207	245	295842195	glutathione peroxidase-like 1	78	13	13	Carbamidomethylation	19157
207	246	571506123	glutathione peroxidase-like 1 isoform X1	69	13	13	Carbamidomethylation	21785
124	161	1477726154	fibrillin-2	6	14	14	Carbamidomethylation	315299
124	162	1477726152	fibrillin-2	6	14	14	Carbamidomethylation	315299
91	221	1477748324	actin muscle	32	11	2	Carbamidomethylation	41758
91	232	1032021252	actin clone 205	32	11	2	Carbamidomethylation	41785
91	233	328790800	actin clone 205	32	11	2	Carbamidomethylation	41785
72	201	62526112	elongation factor 1-alpha	27	13	3	Carbamidomethylation	50310
72	202	571530989	elongation factor 1-alpha isoform X1	27	13	3	Carbamidomethylation	50338
72	203	571531001	elongation factor 1-alpha isoform X1	27	13	3	Carbamidomethylation	50338
72	204	571530993	elongation factor 1-alpha isoform X1	27	13	3	Carbamidomethylation	50338
72	205	571530983	elongation factor 1-alpha isoform X1	27	13	3	Carbamidomethylation	50338
100	269	1477729727	microtubule-associated protein tau isoform X8	11	14	4	Carbamidomethylation	128223
437	535	66525345	spermine oxidase	21	8	8	Carbamidomethylation	57180
239	415	328778689	probable enoyl-CoA hydratase mitochondrial	35	8	8	Carbamidomethylation; Oxidation (M)	32518
137	247	110758921	endoplasmin	19	13	11		92147
109	210	571501685	transaldolase	35	16	16	Carbamidomethylation	40672
409	1281	571563894	myotrophin	56	6	6		13781
75	339	66556661	adenylate kinase	53	16	16	Carbamidomethylation	28514
266	385	571545012	coronin-1C	22	9	9	Carbamidomethylation	54827
266	386	1032027162	coronin-1C	22	9	9	Carbamidomethylation	54827
266	387	571545005	coronin-1C	22	9	9	Carbamidomethylation	54827
266	388	571545015	coronin-1C	22	9	9	Carbamidomethylation	54827
266	389	571545002	coronin-1C	22	9	9	Carbamidomethylation	54827
266	390	571545009	coronin-1C	22	9	9	Carbamidomethylation	54827
400	740	1477751746	transcription factor BTF3 homolog 4	63	8	8	Carbamidomethylation	20027
101	240	571565222	elongation factor 1-alpha isoform X1	25	12	2		50521
101	241	58585198	elongation factor 1-alpha	25	12	2		50521
101	242	571565217	elongation factor 1-alpha isoform X1	25	12	2		50521
299	445	48094341	myophilin	54	10	9	Carbamidomethylation	20826
156	372	571538231	14-3-3 protein epsilon	44	11	8	Carbamidomethylation	29111
316	484	571510978	protein SET isoform X2	37	10	10	Carbamidomethylation	35644
212	382	335892823	hsp90 co-chaperone Cdc37	24	12	12	Carbamidomethylation	43339
152	197	66515288	eukaryotic translation initiation factor 5	33	14	14		50939
152	198	571550203	eukaryotic translation initiation factor 5	33	14	14		50939
242	359	1477749387	uncharacterized protein LOC726286	19	12	12	Carbamidomethylation	90505
240	234	66544702	T-complex protein 1 subunit theta	27	11	11		59124
228	403	66500205	mitochondrial-processing peptidase subunit beta	21	11	11	Carbamidomethylation	53349
462	489	66551115	eukaryotic initiation factor 4A-I	17	8	8		48156
404	465	1032024484	sorbitol dehydrogenase	27	8	8	Carbamidomethylation	37972
65	224	328784616	hypoxia up-regulated protein 1 isoform X1	14	14	14		107692
182	268	66499429	probable medium-chain specific acyl-CoA dehydrogenase mitochondrial	27	15	15	Carbamidomethylation	46520
125	171	288872187	NADH-ubiquinone oxidoreductase 75 kDa subunit mitochondrial	20	15	2	Carbamidomethylation	80369
73	346	66518451	nuclear migration protein nudC	36	16	16		38098
136	259	571527109	NSFL1 cofactor p47 isoform X1	27	15	15		43056
136	265	1477750156	NSFL1 cofactor p47 isoform X2	34	15	15		34373
136	266	1477750158	NSFL1 cofactor p47 isoform X2	34	15	15		34373
230	552	295842193	cytochrome c	76	10	10		11910
201	276	1477744582	succinate--CoA ligase [ADP/GDP-forming] subunit alpha mitochondrial isoform X2	32	11	11	Carbamidomethylation	35334
201	277	1477744580	succinate--CoA ligase [ADP/GDP-forming] subunit alpha mitochondrial isoform X1	31	11	11	Carbamidomethylation	36009
183	374	160425209	hexamerin 70a precursor	16	13	13		81460
341	865	1477730056	protein CDV3 homolog	32	9	9		26838
278	400	1477742037	succinate dehydrogenase [ubiquinone] flavoprotein subunit mitochondrial	20	9	9	Carbamidomethylation	72448
278	401	1477742035	succinate dehydrogenase [ubiquinone] flavoprotein subunit mitochondrial	20	9	9	Carbamidomethylation	72448
277	436	1477735678	tropomyosin	27	7	7	Carbamidomethylation	39732
354	876	58585214	FABP-like protein	77	9	9		15549
252	406	1032004544	elongation factor 1-gamma	20	10	10	Carbamidomethylation	48986
269	366	1032022760	glutamine synthetase isoform X1	26	12	11	Carbamidomethylation	45361
269	369	283436154	glutamine synthetase	29	12	11	Carbamidomethylation	41264
396	664	328785112	proteasome subunit beta type-4	23	6	6	Carbamidomethylation	30057
172	251	571549030	glycogen phosphorylase	13	10	10	Carbamidomethylation	97329
467	908	1477758646	superoxide dismutase [Cu-Zn] chloroplastic-like	58	6	6	Carbamidomethylation	18920
467	909	1477758648	superoxide dismutase [Cu-Zn] chloroplastic-like	58	6	6	Carbamidomethylation	18920
295	544	48101907	26S proteasome regulatory subunit 6A-B	24	8	8	Carbamidomethylation	47628
307	520	66558942	T-complex protein 1 subunit delta	14	7	7	Carbamidomethylation	57379
15	397	1477719649	nesprin-1 isoform X5	2	9	9	Carbamidomethylation	915930
151	287	1477741199	inner centromere protein isoform X35	10	10	10		114958
151	289	1477741197	ensconsin isoform X34	10	10	10		117010
151	290	1477741195	inner centromere protein isoform X33	10	10	10		116865
151	291	1477741191	inner centromere protein isoform X31	10	10	10		117376
151	292	1477741187	stress response protein NST1 isoform X29	10	10	10		117645
151	293	1477741185	inner centromere protein isoform X28	10	10	10		118150
151	295	1477741183	inner centromere protein isoform X27	10	10	10		119267
151	296	1477741181	inner centromere protein isoform X26	10	10	10		119697
151	297	1477741177	inner centromere protein isoform X24	10	10	10		119552
151	298	1477741179	inner centromere protein isoform X25	10	10	10		119799
151	299	1477741175	inner centromere protein isoform X23	10	10	10		119820
151	301	1477741173	inner centromere protein isoform X22	10	10	10		120326
151	302	1477741171	inner centromere protein isoform X21	10	10	10		120490
151	303	1477741167	stress response protein NST1 isoform X19	10	10	10		121953
151	304	1477741169	inner centromere protein isoform X20	10	10	10		121872
151	305	1477741165	inner centromere protein isoform X18	9	10	10		123177
151	306	1477741163	ensconsin isoform X17	9	10	10		122916
151	308	1477741161	inner centromere protein isoform X16	9	10	10		124129
151	309	1477741155	inner centromere protein isoform X13	9	10	10		125352
151	310	1477741157	inner centromere protein isoform X14	9	10	10		125202
151	311	1477741153	MAP7 domain-containing protein 1 isoform X12	9	10	10		127888
151	312	1477741205	MAP7 domain-containing protein 1 isoform X38	9	10	10		127279
151	314	1477741151	MAP7 domain-containing protein 1 isoform X11	9	10	10		130064
151	315	1477741149	MAP7 domain-containing protein 1 isoform X10	9	10	10		129767
151	316	1477741147	MAP7 domain-containing protein 1 isoform X9	9	10	10		130453
151	317	1477741145	MAP7 domain-containing protein 1 isoform X8	9	10	10		133302
151	318	1477741143	MAP7 domain-containing protein 1 isoform X7	9	10	10		135977
151	320	1477741139	histone-lysine N-methyltransferase H3 lysine-79 specific isoform X5	8	10	10		137665
151	321	1477741141	MAP7 domain-containing protein 1 isoform X6	8	10	10		138152
151	322	1477741135	inner centromere protein isoform X3	8	10	10		138352
151	323	1477741137	MAP7 domain-containing protein 1 isoform X4	8	10	10		138664
151	326	1477741133	histone-lysine N-methyltransferase H3 lysine-79 specific isoform X2	8	10	10		140152
151	327	1477741131	inner centromere protein isoform X1	8	10	10		140839
226	383	66515272	V-type proton ATPase catalytic subunit A	15	7	7		68373
226	384	1032029676	V-type proton ATPase catalytic subunit A	15	7	7		68373
206	466	1477736600	insulin-like growth factor-binding protein complex acid labile subunit	24	10	10		44192
380	791	1477753698	amphiphysin isoform X4	19	9	9		40393
380	792	1477753696	amphiphysin isoform X3	19	9	9		41777
380	795	1477753693	amphiphysin isoform X2	17	9	9		46449
380	796	1477753691	amphiphysin isoform X1	16	9	9		47832
108	215	58585104	vitellogenin precursor	9	11	11	Carbamidomethylation	201046
308	1313	571533174	tubulin-specific chaperone A isoform X2	42	9	9		13954
227	275	66500533	armadillo repeat-containing protein 6 homolog	30	11	11	Carbamidomethylation	50990
197	367	571529028	neurochondrin homolog	13	9	9	Carbamidomethylation	84246
211	522	66506786	malate dehydrogenase cytoplasmic	25	9	9		36159
532	648	94158711	odorant binding protein 17 precursor	67	8	8	Carbamidomethylation; Oxidation (M)	15031
331	328	66551889	protein disulfide-isomerase A6 homolog	30	11	11		47196
180	437	1477716892	digestive cysteine proteinase 1	16	12	12		62622
198	586	1477762049	dynein assembly factor 5 axonemal isoform X2	7	12	12		120064
193	831	1477733468	ferritin subunit	29	8	8		25603
175	364	328790339	actin-interacting protein 1 isoform X1	19	9	9	Carbamidomethylation	67105
67	195	1032011933	LOW QUALITY PROTEIN: probable tRNA (guanine(26)-N(2))-dimethyltransferase	17	16	14	Carbamidomethylation	94505
337	344	1032007068	isocitrate dehydrogenase [NAD] subunit gamma mitochondrial	33	10	10		42410
337	345	48097748	isocitrate dehydrogenase [NAD] subunit gamma mitochondrial	33	10	10		42410
115	325	58585196	phenoloxidase subunit A3	15	11	11		80094
166	284	66523390	glutamate dehydrogenase mitochondrial isoform X2	22	11	11	Carbamidomethylation	61643
166	285	1032010597	glutamate dehydrogenase mitochondrial isoform X1	21	11	11	Carbamidomethylation	65519
251	585	1477750560	golgin subfamily A member 6-like protein 22	18	9	9		53728
494	967	48141571	glycerol-3-phosphate phosphatase	18	5	5		34139
188	249	1477723538	2-oxoglutarate dehydrogenase mitochondrial isoform X3	12	11	11	Carbamidomethylation	119843
188	250	1477723540	2-oxoglutarate dehydrogenase mitochondrial isoform X4	12	11	11	Carbamidomethylation	116144
243	508	66534750	peptidyl-prolyl cis-trans isomerase	44	9	8	Carbamidomethylation	22809
393	557	66550828	NECAP-like protein CG9132 isoform X1	33	6	6	Carbamidomethylation	27299
408	1088	147902613	profilin	53	6	6	Carbamidomethylation	13803
408	1089	148231752	profilin	53	6	6	Carbamidomethylation	13803
244	873	1032003052	tumor protein D53 homolog isoform X1	15	8	8		41620
518	1028	1477753545	protein lingerer isoform X6	6	6	6		114907
518	1029	1477753542	protein lingerer isoform X5	6	6	6		119032
518	1030	1477753540	protein lingerer isoform X4	6	6	6		119447
518	1032	1477753538	protein lingerer isoform X3	6	6	6		119894
518	1033	1477753535	protein lingerer isoform X3	6	6	6		119894
518	1034	1477753533	protein lingerer isoform X2	6	6	6		120306
518	1035	1477753526	protein lingerer isoform X1	6	6	6		120434
518	1036	1477753528	protein lingerer isoform X1	6	6	6		120434
518	1037	1477753530	protein lingerer isoform X1	6	6	6		120434
518	1038	1477753523	protein lingerer isoform X1	6	6	6		120434
271	767	1477746022	protein-L-isoaspartate(D-aspartate) O-methyltransferase isoform X1	31	8	8	Carbamidomethylation	28750
271	769	571525093	protein-L-isoaspartate(D-aspartate) O-methyltransferase isoform X2	35	8	8	Carbamidomethylation	25556
257	486	1477713842	protein kinase C and casein kinase substrate in neurons protein 1 isoform X6	28	10	10	Carbamidomethylation	51703
257	487	1477713840	protein kinase C and casein kinase substrate in neurons protein 2 isoform X5	26	10	10	Carbamidomethylation	55757
441	820	571566111	myosin-2 essential light chain isoform X4	64	8	8		16123
441	821	571566103	myosin-2 essential light chain isoform X4	64	8	8		16123
441	822	571566107	myosin-2 essential light chain isoform X4	64	8	8		16123
441	823	571566099	myosin-2 essential light chain isoform X3	62	8	8		16540
441	824	571566097	myosin-2 essential light chain isoform X2	59	8	8		17251
441	825	571566094	myosin-2 essential light chain isoform X1	59	8	8		17569
279	365	571527600	dnaJ protein homolog 1	28	9	9	Carbamidomethylation	39109
276	394	1477739735	ADP-ribose pyrophosphatase mitochondrial isoform X2	39	8	8		31938
276	395	1477739733	ADP-ribose pyrophosphatase mitochondrial isoform X1	38	8	8		32884
258	407	1477720298	acetyl-CoA acetyltransferase mitochondrial	22	10	10	Carbamidomethylation	44453
293	461	1477734826	trans-1 2-dihydrobenzene-1 2-diol dehydrogenase	26	6	6	Carbamidomethylation	36908
293	462	1477734828	trans-1 2-dihydrobenzene-1 2-diol dehydrogenase	26	6	6	Carbamidomethylation	36908
293	463	1477734830	trans-1 2-dihydrobenzene-1 2-diol dehydrogenase	26	6	6	Carbamidomethylation	36908
414	539	571505795	uncharacterized protein LOC408589 isoform X2	34	7	7	Carbamidomethylation	25869
414	540	328791543	uncharacterized protein LOC408589 isoform X1	29	7	7	Carbamidomethylation	30383
184	458	571574972	protein D2 isoform X3	43	10	10		20600
184	459	328783429	protein D2 isoform X3	43	10	10		20600
184	460	66524882	protein D2 isoform X3	43	10	10		20600
184	470	110763671	protein D2 isoform X2	38	10	10		23645
184	471	1032012174	protein D2 isoform X1	37	10	10		24072
402	590	1477759426	glycerol-3-phosphate dehydrogenase isoform X2	27	7	7	Carbamidomethylation	38592
402	592	62526114	glycerol-3-phosphate dehydrogenase	26	7	7	Carbamidomethylation	40145
402	593	1477759424	glycerol-3-phosphate dehydrogenase isoform X1	26	7	7	Carbamidomethylation	40592
378	561	1477733767	uncharacterized protein LOC409180 isoform X2	21	8	8	Carbamidomethylation	49780
378	566	1477733765	uncharacterized protein LOC409180 isoform X1	20	8	8	Carbamidomethylation	52803
376	443	1477745773	lysosomal alpha-mannosidase isoform X2	11	8	8		116165
376	444	1477745771	lysosomal alpha-mannosidase isoform X1	11	8	8		116259
415	563	66499293	glucose-6-phosphate isomerase	14	8	8		62968
340	678	328778710	beta-ureidopropionase	17	8	8	Carbamidomethylation	43430
191	358	110759433	la protein homolog	28	12	12	Carbamidomethylation	46928
584	1283	1032011705	uncharacterized protein LOC102656354	52	5	5	Carbamidomethylation; Oxidation (M)	12439
506	1384	571532294	40S ribosomal protein S12	38	6	6	Carbamidomethylation	15274
770	1277	571548220	eukaryotic translation initiation factor eIF1	54	5	5	Carbamidomethylation	12388
358	885	571533240	polyubiquitin-A isoform X2	11	7	7		76921
358	890	66510555	polyubiquitin-A isoform X1	10	7	7		85442
310	433	1477761368	uncharacterized protein LOC409465	10	7	7		93464
174	435	1032011925	aldose reductase	24	9	7		35220
525	658	66514137	ubiquitin-like protein 4A	57	6	6	Carbamidomethylation	16818
343	596	571575322	uncharacterized protein LOC413697	13	7	7	Carbamidomethylation	68640
219	409	58585222	take-out-like carrier protein precursor	40	11	11	Carbamidomethylation	29213
381	805	110763663	protein D2	40	7	7		23077
544	742	571514744	endoplasmic reticulum resident protein 29	34	8	8	Carbamidomethylation	27543
312	784	328784953	probable phospholipid hydroperoxide glutathione peroxidase	44	8	8		23133
312	785	1477747370	probable phospholipid hydroperoxide glutathione peroxidase	44	8	8		23133
181	491	1477760734	probable elongation factor 1-delta isoform X1	24	9	2		48135
181	492	571549345	probable elongation factor 1-delta isoform X1	24	9	2		48135
181	493	1032029180	probable elongation factor 1-delta isoform X1	24	9	2		48135
181	494	1032029178	probable elongation factor 1-delta isoform X1	24	9	2		48135
515	1018	1032020535	viral IAP-associated factor homolog	27	5	5	Carbamidomethylation	27376
225	370	66522349	T-complex protein 1 subunit epsilon	19	11	11	Carbamidomethylation	59415
333	564	1477722080	reticulocalbin-2	29	7	7		37995
458	668	48106841	cAMP-dependent protein kinase type I regulatory subunit isoform X1	24	6	6	Carbamidomethylation	41664
458	719	571549118	cAMP-dependent protein kinase type I regulatory subunit isoform X3	28	6	6	Carbamidomethylation	35432
458	720	571549112	cAMP-dependent protein kinase type I regulatory subunit isoform X2	27	6	6	Carbamidomethylation	35544
399	633	1477720550	tropomyosin isoform X4	47	10	4	Carbamidomethylation	21361
399	634	1477720553	tropomyosin isoform X4	47	10	4	Carbamidomethylation	21361
352	669	1477746017	extensin	28	7	7		33984
235	351	66520179	kinesin heavy chain	9	7	7	Carbamidomethylation	112502
419	743	328778329	inosine triphosphate pyrophosphatase	40	7	7	Carbamidomethylation	21431
419	744	571567059	inosine triphosphate pyrophosphatase	40	7	7	Carbamidomethylation	21431
517	850	571559515	elongation factor Ts mitochondrial	24	5	5	Carbamidomethylation	34049
526	799	335892820	pyruvate dehydrogenase E1 component subunit beta mitochondrial	18	4	4	Carbamidomethylation	38449
229	555	571574771	prefoldin subunit 6 isoform X2	44	8	8		15179
298	817	66560574	uncharacterized protein LOC411622	46	7	7	Carbamidomethylation; Oxidation (M)	16914
199	502	110755553	aspartate aminotransferase mitochondrial	21	10	10	Carbamidomethylation	48049
214	229	571523747	prosaposin isoform X2	12	11	11	Carbamidomethylation	99728
214	230	328782499	prosaposin isoform X1	12	11	11	Carbamidomethylation	100100
214	231	571523743	prosaposin isoform X1	12	11	11	Carbamidomethylation	100100
375	438	110764289	calcium/calmodulin-dependent protein kinase type 1 isoform X2	28	9	9	Carbamidomethylation	41970
454	748	1477762393	reticulon-1 isoform X2	17	5	5	Carbamidomethylation	49101
454	759	1477762389	reticulon-1 isoform X1	16	5	5	Carbamidomethylation	50556
459	919	66508366	inosine-5'-monophosphate dehydrogenase 1b	14	7	7		56650
580	1192	328788786	39S ribosomal protein L12 mitochondrial	26	6	6	Carbamidomethylation	20203
392	768	66551959	charged multivesicular body protein 4b	32	6	6		24902
332	582	66499182	GMP reductase 1	24	6	6	Carbamidomethylation	37972
530	1098	295849286	superoxide dismutase 2 mitochondrial	26	5	5		24525
353	430	1477760671	heterogeneous nuclear ribonucleoprotein K isoform X2	18	7	7	Carbamidomethylation	48656
353	431	1477760667	heterogeneous nuclear ribonucleoprotein K isoform X1	17	7	7	Carbamidomethylation	50478
456	1969	1477734349	uncharacterized protein LOC409090	5	3	3		45756
531	1120	110762885	protein FAM136A	45	7	7	Carbamidomethylation	16734
423	943	1477720545	uncharacterized protein LOC408583 isoform X2	12	6	2		43942
423	949	1477720547	uncharacterized protein LOC408583 isoform X3	12	6	2		43811
379	745	48102645	prefoldin subunit 5	50	9	9	Carbamidomethylation	17756
471	1163	110755589	protein obstructor-E	28	6	6	Carbamidomethylation	26028
372	659	1477748161	eukaryotic translation initiation factor 3 subunit J	29	8	8		27392
430	545	1477736549	putative mediator of RNA polymerase II transcription subunit 26	5	7	7		167906
290	467	110755392	dynactin subunit 2	22	10	10	Carbamidomethylation	46065
434	496	288869483	cuticular protein analogous to peritrophins 3-B precursor	30	8	8	Carbamidomethylation; Oxidation (M)	33659
382	770	48138568	ubiquitin-conjugating enzyme E2 variant 2	45	8	8	Carbamidomethylation	16360
505	979	48142673	thioredoxin mitochondrial	46	6	6		15195
288	464	328791498	dihydrolipoyllysine-residue acetyltransferase component of pyruvate dehydrogenase complex mitochondrial	15	7	7		66915
346	607	48142864	eukaryotic peptide chain release factor GTP-binding subunit ERF3A	11	5	5	Carbamidomethylation	65986
363	671	1477757652	protein Red	7	6	6	Carbamidomethylation	99621
294	510	571554547	PDZ and LIM domain protein 3 isoform X1	22	7	7		39910
294	511	110760326	PDZ and LIM domain protein 3 isoform X1	22	7	7		39910
294	512	1477723523	PDZ and LIM domain protein 3 isoform X1	22	7	7		39910
294	533	571554561	PDZ and LIM domain protein 3 isoform X4	24	7	7		36545
416	626	571510476	zinc finger CCCH domain-containing protein 15 homolog	15	5	5	Carbamidomethylation	45614
841	1682	1477734422	uncharacterized protein LOC100578725	48	4	4		9535
267	368	295842222	thioredoxin reductase 1 isoform 1	20	9	9	Carbamidomethylation	59246
267	379	295842224	thioredoxin reductase 1 isoform 2	21	9	9	Carbamidomethylation	54277
267	380	571501574	thioredoxin reductase 1 isoform X1	20	9	9	Carbamidomethylation	58558
176	343	66521517	peroxiredoxin-6	45	12	11	Carbamidomethylation	24923
510	930	571501998	peptidyl-prolyl cis-trans isomerase FKBP4 isoform X2	18	4	4	Carbamidomethylation	45322
510	931	66499186	FK506-binding protein 59 isoform X1	16	4	4	Carbamidomethylation	51529
510	932	1031998594	FK506-binding protein 59 isoform X1	16	4	4	Carbamidomethylation	51529
827	1353	328776891	renin receptor isoform X1	15	4	4		44208
472	999	1032024195	UMP-CMP kinase isoform X1	27	6	6	Carbamidomethylation	24114
472	1044	571533438	UMP-CMP kinase isoform X2	29	6	6	Carbamidomethylation	22522
472	1045	571533434	UMP-CMP kinase isoform X2	29	6	6	Carbamidomethylation	22522
498	1340	571566632	histidine triad nucleotide-binding protein 1	33	5	5		17628
370	903	110750754	protein lethal(2)essential for life	35	8	8	Carbamidomethylation	22560
407	854	1477747204	eukaryotic translation initiation factor 5A	34	7	7	Carbamidomethylation	17592
407	855	1477747207	eukaryotic translation initiation factor 5A	34	7	7	Carbamidomethylation	17592
405	757	66531704	F-actin-capping protein subunit beta	23	5	5	Carbamidomethylation	30819
432	627	1477757517	flocculation protein FLO11 isoform X2	11	6	6		101334
432	628	1477757515	flocculation protein FLO11 isoform X1	11	6	6		104787
349	495	66509442	dipeptidyl peptidase 3	10	7	7		90195
384	765	66530240	isocitrate dehydrogenase [NAD] subunit beta mitochondrial	21	8	8	Carbamidomethylation	40954
315	651	66522232	isochorismatase domain-containing protein 2	35	6	6	Carbamidomethylation	22439
484	548	334883143	quinone oxidoreductase-like protein 2-like	19	7	7	Carbamidomethylation	45237
275	475	571533607	lon protease homolog mitochondrial isoform X2	9	9	9	Carbamidomethylation	112865
275	476	1032023894	lon protease homolog mitochondrial isoform X1	8	9	9	Carbamidomethylation	114770
463	721	48096310	actin-related protein 2/3 complex subunit 1A	23	6	6	Carbamidomethylation	40996
313	993	571544763	putative acyl-CoA-binding protein	52	9	9	Carbamidomethylation; Oxidation (M)	10025
153	432	507418852	Rab escort protein	13	8	7	Carbamidomethylation	67180
335	801	48124643	alcohol dehydrogenase class-3	21	9	9	Carbamidomethylation	40464
365	665	328779160	DNA ligase 1	19	6	6		40569
398	772	571540217	hydroxyacylglutathione hydrolase mitochondrial isoform X5	22	7	7	Carbamidomethylation	29065
398	774	571540213	hydroxyacylglutathione hydrolase mitochondrial isoform X4	19	7	7	Carbamidomethylation	34558
398	786	1477755008	hydroxyacylglutathione hydrolase mitochondrial isoform X2	10	7	7	Carbamidomethylation	60950
398	787	1477755005	uncharacterized protein LOC552568 isoform X1	10	7	7	Carbamidomethylation	63777
413	497	571511696	neuromodulin isoform X1	43	8	8	Carbamidomethylation	23848
371	580	571537972	plasminogen activator inhibitor 1 RNA-binding protein isoform X2	21	7	7		46924
371	581	328778152	plasminogen activator inhibitor 1 RNA-binding protein isoform X1	20	7	7		47011
397	758	571577728	probable pyruvate dehydrogenase E1 component subunit alpha mitochondrial isoform X1	13	7	7	Carbamidomethylation	44574
397	761	571577730	probable pyruvate dehydrogenase E1 component subunit alpha mitochondrial isoform X2	14	7	7	Carbamidomethylation	43853
368	567	66553455	prostaglandin reductase 1	22	6	6		37640
706	1223	1032029668	complex III assembly factor LYRM7 isoform X1	52	5	5	Carbamidomethylation	14232
706	1224	571547507	complex III assembly factor LYRM7 isoform X3	52	5	5	Carbamidomethylation	14232
706	1225	571547504	complex III assembly factor LYRM7 isoform X2	52	5	5	Carbamidomethylation	14232
706	1246	1032029672	complex III assembly factor LYRM7 isoform X4	63	5	5	Carbamidomethylation	11780
217	456	1477740086	protein lethal(2)essential for life	50	9	9		21892
772	1507	328781230	NPC intracellular cholesterol transporter 2 homolog a	24	4	4	Carbamidomethylation	16971
224	412	1477761470	putative uncharacterized protein DDB_G0282133 isoform X2	9	9	9		106451
495	562	110755689	alpha-2-macroglobulin receptor-associated protein	18	6	6		42970
903	3433	328787790	peroxiredoxin-5 mitochondrial	15	3	3		20170
345	340	1477744534	protein 4.1 homolog isoform X2	12	9	9		112345
645	1248	1477759590	anamorsin homolog	23	6	6	Carbamidomethylation	30974
645	1249	1477759592	anamorsin homolog	23	6	6	Carbamidomethylation	30974
678	1169	571514011	troponin I isoform X15	21	4	2		24762
591	1276	1477747407	uncharacterized protein LOC107964006	50	5	5	Carbamidomethylation	15662
350	411	58585170	major royal jelly protein 4 precursor	16	8	3	Carbamidomethylation	52916
356	990	66562752	ubiquitin-conjugating enzyme E2 L3	41	9	9	Carbamidomethylation	18172
464	917	328787087	serine/threonine-protein phosphatase 4 regulatory subunit 2	10	4	4		71639
499	577	1477713768	tether containing UBX domain for GLUT4 isoform X1	16	7	7		56869
499	578	334852197	tether containing UBX domain for GLUT4	16	7	7		56869
417	652	1477744044	kynurenine--oxoglutarate transaminase 3-like	14	6	6		51170
417	653	1477744046	kynurenine--oxoglutarate transaminase 3-like	14	6	6		51170
417	654	1477744042	kynurenine--oxoglutarate transaminase 3-like	14	6	6		51170
395	554	571539812	T-complex protein 1 subunit eta	13	6	6	Carbamidomethylation	59935
470	584	1032000377	proteasome subunit alpha type-1	27	7	7	Carbamidomethylation	30927
297	588	1477753757	SPARC	30	8	8	Carbamidomethylation	35386
297	589	1477753755	SPARC	30	8	8	Carbamidomethylation	35386
68	1154	1477743593	restin homolog isoform X2	1	2	2		191998
68	1157	1477743587	restin homolog isoform X1	1	2	2		194479
68	1158	1477743589	restin homolog isoform X1	1	2	2		194479
68	1159	1477743591	restin homolog isoform X1	1	2	2		194479
565	867	48106137	ruvB-like 1	14	4	4		50079
429	480	571574878	DE-cadherin isoform X2	7	7	7	Carbamidomethylation	166910
465	819	58585138	major royal jelly protein 5 precursor	10	6	2	Oxidation (M)	70236
571	598	1477716639	furin-like protease 2 isoform X2	7	6	6	Carbamidomethylation	143070
571	599	1477716637	furin-like protease 2 isoform X1	7	6	6	Carbamidomethylation	147107
492	874	1032012727	glutaredoxin 3	27	7	7		25352
500	835	1032019052	dnaJ homolog subfamily A member 1	25	8	8	Carbamidomethylation	44869
500	836	571524325	dnaJ homolog subfamily A member 1	25	8	8	Carbamidomethylation	44869
551	1450	48102954	small ubiquitin-related modifier	29	4	4		11199
421	525	1477757682	beta-glucuronidase	12	7	7	Carbamidomethylation	76931
421	526	1477757686	beta-glucuronidase	12	7	7	Carbamidomethylation	76931
421	527	1477757684	beta-glucuronidase	12	7	7	Carbamidomethylation	76931
421	528	1477757680	beta-glucuronidase	12	7	7	Carbamidomethylation	76931
439	895	399220298	cuticular protein 3 precursor	16	5	5		34354
306	670	66509032	26S proteasome regulatory subunit 4	11	5	5		49234
568	977	1477715089	proteasome subunit alpha type-6	20	5	5		27486
568	978	1477715092	proteasome subunit alpha type-6-like	20	5	5		27486
253	536	571539203	moesin/ezrin/radixin homolog 1 isoform X3	10	6	6		67717
253	537	571539199	moesin/ezrin/radixin homolog 1 isoform X2	10	6	6		67948
253	538	571539175	moesin/ezrin/radixin homolog 1 isoform X1	10	6	6		68920
696	1361	1031995417	ubiquitin carboxyl-terminal hydrolase isoform X2	16	4	4	Carbamidomethylation	25721
696	1362	48103883	ubiquitin carboxyl-terminal hydrolase isoform X1	16	4	4	Carbamidomethylation	26181
521	1027	1477752177	ribosome-recycling factor mitochondrial	17	6	6	Carbamidomethylation	28992
150	398	1477745929	contactin	6	11	11		186010
709	1787	1477727030	ribulose-phosphate 3-epimerase	20	4	4	Carbamidomethylation	24629
309	441	571573584	uncharacterized protein LOC551958	9	7	7	Carbamidomethylation	93714
348	635	1477757656	uncharacterized protein LOC413627	10	6	6		72229
762	1013	571538896	RNA-binding protein squid isoform X6	17	5	4		34812
762	1014	571538890	RNA-binding protein squid isoform X4	16	5	4		36230
762	1015	571538884	RNA-binding protein squid isoform X2	16	5	4		37065
762	1016	110758129	RNA-binding protein squid isoform X1	15	5	4		38483
329	673	571574169	TPPP family protein CG45057	31	8	8	Carbamidomethylation	25577
329	674	571574175	TPPP family protein CG45057	31	8	8	Carbamidomethylation	25577
329	675	571574173	TPPP family protein CG45057	31	8	8	Carbamidomethylation	25577
329	676	1477734913	TPPP family protein CG45057	31	8	8	Carbamidomethylation	25577
460	556	1477735517	vinculin isoform X3	9	6	6	Carbamidomethylation	107191
460	558	1477735515	vinculin isoform X2	8	6	6	Carbamidomethylation	112891
460	559	1477735519	vinculin isoform X4	8	6	6	Carbamidomethylation	114620
460	560	1477735513	vinculin isoform X1	8	6	6	Carbamidomethylation	117354
366	472	1477758094	RILP-like protein homolog isoform X1	18	7	7		45025
366	473	1477758096	RILP-like protein homolog isoform X2	19	7	7		44217
438	918	571564814	40S ribosomal protein S3a	25	5	5		30043
466	662	571578026	60S ribosomal protein L12	50	6	6	Carbamidomethylation	17918
466	663	571578024	60S ribosomal protein L12	50	6	6	Carbamidomethylation	17918
457	457	571575282	eukaryotic translation initiation factor 3 subunit D	20	8	8		64653
431	827	571544863	ran-binding protein 3 isoform X2	17	6	6	Carbamidomethylation	47432
431	828	328784858	ran-binding protein 3 isoform X1	17	6	6	Carbamidomethylation	47561
431	829	1032027289	ran-binding protein 3 isoform X3	19	6	6	Carbamidomethylation	43367
606	922	292494899	cuticular protein precursor	18	5	5	Carbamidomethylation	36535
606	923	571568932	cuticular protein isoform X1	17	5	5	Carbamidomethylation	37076
338	468	66526670	methionine aminopeptidase 2	19	9	9	Carbamidomethylation	52564
553	794	1477716442	uncharacterized protein LOC724993	19	5	5	Carbamidomethylation	35315
485	937	1477754944	T-complex protein 1 subunit zeta	9	4	4		58311
677	1193	571547491	heterogeneous nuclear ribonucleoprotein A1 A2/B1 homolog isoform X4	12	4	4	Carbamidomethylation	36753
677	1194	571547487	heterogeneous nuclear ribonucleoprotein A1 A2/B1 homolog isoform X3	12	4	4	Carbamidomethylation	36938
677	1195	110767982	heterogeneous nuclear ribonucleoprotein A1 A2/B1 homolog isoform X2	11	4	4	Carbamidomethylation	39136
677	1196	571547469	heterogeneous nuclear ribonucleoprotein A1 A2/B1 homolog isoform X1	11	4	4	Carbamidomethylation	39322
677	1197	571547473	heterogeneous nuclear ribonucleoprotein A1 A2/B1 homolog isoform X1	11	4	4	Carbamidomethylation	39322
585	1318	66534614	NADH dehydrogenase [ubiquinone] flavoprotein 2 mitochondrial	17	4	4		27387
287	641	1477722026	uncharacterized protein LOC411417 isoform X2	7	6	6	Carbamidomethylation	110973
377	649	1477741822	protein transport protein Sec31A	6	6	6		138843
575	1096	328777788	myosin light chain alkali isoform X2	34	4	4	Carbamidomethylation	16980
548	1103	571557650	prefoldin subunit 4	42	6	6	Carbamidomethylation	16072
215	518	1477745227	heterogeneous nuclear ribonucleoprotein Q isoform X7	12	8	2		73835
215	521	1477745221	heterogeneous nuclear ribonucleoprotein R isoform X2	12	8	2		74392
922	1218	110760701	3-hydroxyacyl-CoA dehydrogenase type-2	20	3	3		27099
759	806	571554823	UPF0587 protein C1orf123 homolog	45	5	5	Carbamidomethylation	18369
522	837	1477751125	large proline-rich protein BAG6 isoform X6	5	7	7		130481
522	839	1477751123	large proline-rich protein BAG6 isoform X5	5	7	7		135559
522	840	1477751121	large proline-rich protein BAG6 isoform X4	5	7	7		135717
522	841	1477751119	large proline-rich protein BAG6 isoform X3	5	7	7		135836
522	842	1477751117	large proline-rich protein BAG6 isoform X2	5	7	7		135907
522	843	1477751113	large proline-rich protein BAG6 isoform X1	5	7	7		136065
522	844	1477751111	large proline-rich protein BAG6 isoform X1	5	7	7		136065
522	845	1477751115	large proline-rich protein BAG6 isoform X1	5	7	7		136065
618	869	1477751755	putative peptidyl-prolyl cis-trans isomerase dodo	43	6	6		18023
411	546	66523051	probable methylmalonate-semialdehyde dehydrogenase [acylating] mitochondrial isoform X1	22	8	8	Carbamidomethylation	56042
411	547	571568825	probable methylmalonate-semialdehyde dehydrogenase [acylating] mitochondrial isoform X2	23	8	8	Carbamidomethylation	53097
493	897	571574223	tetra-peptide repeat homeobox protein 1	23	7	7		39352
422	639	295842220	thioredoxin peroxidase 3 isoform 1	26	6	5	Carbamidomethylation	27168
311	410	571541861	hydroxysteroid dehydrogenase-like protein 2 isoform X2	23	9	9	Carbamidomethylation	43827
311	414	66530010	hydroxysteroid dehydrogenase-like protein 2 isoform X1	23	9	9	Carbamidomethylation	45273
241	482	1032019191	heterogeneous nuclear ribonucleoprotein R isoform X15	16	8	2		59237
241	483	1032019189	heterogeneous nuclear ribonucleoprotein R isoform X14	16	8	2		59325
241	488	1032019187	heterogeneous nuclear ribonucleoprotein R isoform X13	15	8	2		61932
241	490	1032019185	heterogeneous nuclear ribonucleoprotein R isoform X12	15	8	2		64669
241	498	1032019181	heterogeneous nuclear ribonucleoprotein R isoform X10	13	8	2		70345
241	499	1032019183	heterogeneous nuclear ribonucleoprotein R isoform X11	13	8	2		70345
241	500	1032019179	heterogeneous nuclear ribonucleoprotein R isoform X10	13	8	2		70345
241	501	1032019177	heterogeneous nuclear ribonucleoprotein R isoform X9	13	8	2		70432
241	503	1032019173	heterogeneous nuclear ribonucleoprotein Q isoform X6	13	8	2		73518
241	504	1477745216	heterogeneous nuclear ribonucleoprotein Q isoform X1	12	8	2		74075
241	505	571526311	heterogeneous nuclear ribonucleoprotein Q isoform X1	12	8	2		74075
241	506	1032019165	heterogeneous nuclear ribonucleoprotein Q isoform X1	12	8	2		74075
241	507	1477745218	heterogeneous nuclear ribonucleoprotein Q isoform X1	12	8	2		74075
241	509	1032019175	heterogeneous nuclear ribonucleoprotein Q isoform X8	13	8	2		73216
241	513	1032019171	heterogeneous nuclear ribonucleoprotein Q isoform X5	13	8	2		73703
241	514	1032019169	heterogeneous nuclear ribonucleoprotein Q isoform X4	12	8	2		73774
241	515	1032019167	heterogeneous nuclear ribonucleoprotein Q isoform X3	12	8	2		74004
688	1307	110763674	uncharacterized protein LOC726616	16	4	4		34983
351	587	328788815	UV excision repair protein RAD23 homolog B isoform X2	28	7	7		39623
588	946	571565086	calmodulin	33	4	3		16811
491	1040	296010819	catalase	9	4	4	Carbamidomethylation	57990
289	738	571538756	tetratricopeptide repeat protein 1	21	5	5	Carbamidomethylation	32080
435	657	571528252	ras-related protein Rab-1A	33	7	5	Carbamidomethylation	23108
436	804	571531985	proteasome subunit alpha type-7-1	24	7	7		28120
383	469	209180477	lambda crystallin-like protein	26	8	8	Carbamidomethylation	35861
648	920	48097532	uncharacterized protein LOC408365 isoform X2	14	7	7	Carbamidomethylation	60601
648	921	571559852	uncharacterized protein LOC408365 isoform X1	14	7	7	Carbamidomethylation	60874
646	1259	1032003238	methionine-R-sulfoxide reductase B1 isoform X5	35	4	4	Carbamidomethylation	15600
646	1260	571555985	methionine-R-sulfoxide reductase B1 isoform X5	35	4	4	Carbamidomethylation	15600
646	1312	1032003236	methionine-R-sulfoxide reductase B1 isoform X4	32	4	4	Carbamidomethylation	16775
545	608	328792246	haloacid dehalogenase-like hydrolase domain-containing 5	21	7	7	Carbamidomethylation	44236
885	1278	328786212	tubulin-specific chaperone E isoform X2	5	5	5	Carbamidomethylation	82182
885	1464	1477741360	lactoylglutathione lyase isoform X1	20	5	5	Carbamidomethylation	21100
673	1641	1477758383	basement membrane-specific heparan sulfate proteoglycan core protein isoform X27	1	3	2		399760
673	1642	1477758381	basement membrane-specific heparan sulfate proteoglycan core protein isoform X26	1	3	2		404285
673	1643	1477758379	basement membrane-specific heparan sulfate proteoglycan core protein isoform X25	1	3	2		408344
673	1644	1477758377	basement membrane-specific heparan sulfate proteoglycan core protein isoform X24	1	3	2		412205
673	1645	1477758375	basement membrane-specific heparan sulfate proteoglycan core protein isoform X23	1	3	2		417774
673	1647	1477758373	basement membrane-specific heparan sulfate proteoglycan core protein isoform X22	1	3	2		420179
673	1648	1477758371	basement membrane-specific heparan sulfate proteoglycan core protein isoform X21	1	3	2		421897
673	1649	1477758369	basement membrane-specific heparan sulfate proteoglycan core protein isoform X20	1	3	2		421920
673	1650	1477758367	basement membrane-specific heparan sulfate proteoglycan core protein isoform X19	1	3	2		425782
673	1652	1477758365	basement membrane-specific heparan sulfate proteoglycan core protein isoform X18	1	3	2		426921
673	1653	1477758361	basement membrane-specific heparan sulfate proteoglycan core protein isoform X16	1	3	2		427334
673	1654	1477758359	basement membrane-specific heparan sulfate proteoglycan core protein isoform X15	1	3	2		427478
673	1655	1477758363	basement membrane-specific heparan sulfate proteoglycan core protein isoform X17	1	3	2		427530
673	1656	1477758357	basement membrane-specific heparan sulfate proteoglycan core protein isoform X14	1	3	2		427036
673	1657	1477758355	basement membrane-specific heparan sulfate proteoglycan core protein isoform X13	1	3	2		427695
673	1658	1477758347	basement membrane-specific heparan sulfate proteoglycan core protein isoform X9	1	3	2		431242
673	1659	1477758349	basement membrane-specific heparan sulfate proteoglycan core protein isoform X10	1	3	2		431339
673	1660	1477758345	basement membrane-specific heparan sulfate proteoglycan core protein isoform X8	1	3	2		431358
673	1661	1477758339	basement membrane-specific heparan sulfate proteoglycan core protein isoform X5	1	3	2		435504
145	278	1477741394	titin isoform X4	3	9	9		494616
145	279	1477741392	uncharacterized protein LOC408677 isoform X3	3	9	9		501860
145	280	1477741390	uncharacterized protein LOC408677 isoform X2	3	9	9		505424
145	281	1477741388	titin isoform X1	3	9	9		512668
931	2397	328792988	endocuticle structural glycoprotein ABD-4 isoform X1	16	3	3		20688
931	2398	1477730143	endocuticle structural glycoprotein ABD-4 isoform X2	16	3	3		20700
572	604	1477731694	RNA-binding protein lark isoform X1	21	7	7	Carbamidomethylation	38182
572	605	1477731691	RNA-binding protein lark isoform X1	21	7	7	Carbamidomethylation	38182
572	606	1477731696	RNA-binding protein lark isoform X1	21	7	7	Carbamidomethylation	38182
572	613	1032009945	RNA-binding protein lark isoform X7	25	7	7	Carbamidomethylation	32407
572	614	1032009943	RNA-binding protein lark isoform X6	24	7	7	Carbamidomethylation	32802
572	616	1032009939	RNA-binding protein lark isoform X5	24	7	7	Carbamidomethylation	33790
572	617	1032009936	RNA-binding protein lark isoform X4	23	7	7	Carbamidomethylation	34401
572	618	1032009934	RNA-binding protein lark isoform X3	23	7	7	Carbamidomethylation	34986
572	620	1032009932	RNA-binding protein lark isoform X2	22	7	7	Carbamidomethylation	35783
747	1923	1477717365	glycine cleavage system H protein mitochondrial	19	4	4	Carbamidomethylation	19114
490	640	328783450	short/branched chain specific acyl-CoA dehydrogenase mitochondrial	16	7	7		45940
391	474	571559637	stress response protein NST1 isoform X1	24	7	7	Carbamidomethylation	39745
611	1008	571567945	cysteine desulfurase mitochondrial isoform X2	13	5	5		46997
420	971	66521356	N(G) N(G)-dimethylarginine dimethylaminohydrolase 1 isoform X2	23	6	6	Carbamidomethylation	29840
420	972	328781872	N(G) N(G)-dimethylarginine dimethylaminohydrolase 1 isoform X1	22	6	6	Carbamidomethylation	31722
483	810	1477721855	ATP-dependent 6-phosphofructokinase isoform X7	8	5	5	Carbamidomethylation	93860
483	811	1477721851	ATP-dependent 6-phosphofructokinase isoform X5	8	5	5	Carbamidomethylation	95908
483	812	1477721857	ATP-dependent 6-phosphofructokinase isoform X8	8	5	5	Carbamidomethylation	88587
483	813	1477721859	ATP-dependent 6-phosphofructokinase isoform X8	8	5	5	Carbamidomethylation	88587
483	814	1477721847	ATP-dependent 6-phosphofructokinase isoform X3	7	5	5	Carbamidomethylation	96866
483	815	1477721841	ATP-dependent 6-phosphofructokinase isoform X1	7	5	5	Carbamidomethylation	97704
483	816	1477721843	ATP-dependent 6-phosphofructokinase isoform X1	7	5	5	Carbamidomethylation	97704
357	532	1477757103	eukaryotic translation initiation factor 2 subunit 1	22	7	7	Carbamidomethylation	37468
563	900	1477748963	dihydrolipoyllysine-residue succinyltransferase component of 2-oxoglutarate dehydrogenase complex mitochondrial isoform X2	11	4	4	Carbamidomethylation	46501
563	912	1477748960	dihydrolipoyllysine-residue succinyltransferase component of 2-oxoglutarate dehydrogenase complex mitochondrial isoform X1	10	4	4	Carbamidomethylation	55454
401	790	571559277	transcription elongation factor S-II isoform X1	20	6	6		35119
489	516	1477721553	adenylyl cyclase-associated protein 1 isoform X1	10	6	6		87319
489	519	1477721555	adenylyl cyclase-associated protein 1 isoform X2	10	6	6		85146
489	524	571552359	adenylyl cyclase-associated protein 1 isoform X3	14	6	6		58408
489	529	1477721559	adenylyl cyclase-associated protein 1 isoform X4	18	6	6		46125
489	530	571552363	adenylyl cyclase-associated protein 1 isoform X4	18	6	6		46125
489	531	1032003328	adenylyl cyclase-associated protein 1 isoform X4	18	6	6		46125
808	995	328781995	enoyl-[acyl-carrier-protein] reductase mitochondrial	18	4	4	Carbamidomethylation	41399
740	830	66504030	S-phase kinase-associated protein 1	27	4	4	Carbamidomethylation	18509
744	864	328779321	protein LSM14 homolog A isoform X1	12	4	4	Carbamidomethylation	55451
589	1138	48104995	thioredoxin domain-containing protein 17-like	51	5	5	Carbamidomethylation	14567
601	826	571508698	26S proteasome regulatory subunit 10B	12	4	4		44487
983	1123	328788813	ubiquitin carboxyl-terminal hydrolase 14	11	3	3	Carbamidomethylation	56457
657	1100	110757341	mitochondrial import inner membrane translocase subunit Tim8	66	5	5	Carbamidomethylation	9818
469	1104	571512124	probable prefoldin subunit 2	23	6	6		17642
504	771	66551610	sorting nexin-12	34	6	6		19008
661	1540	48099074	ester hydrolase C11orf54 homolog	15	4	4	Carbamidomethylation	35462
334	679	66513481	ubiquitin-like modifier-activating enzyme 1	5	6	6	Carbamidomethylation	117106
613	1446	48106363	40S ribosomal protein S10	25	5	5	Carbamidomethylation	17875
613	1447	66517421	40S ribosomal protein S10	25	5	5	Carbamidomethylation	17875
703	1198	48096676	aminoacylase-1	15	4	4	Carbamidomethylation	45304
638	1041	66524917	26S proteasome non-ATPase regulatory subunit 4	10	3	3	Carbamidomethylation	43977
327	442	1477752274	LOW QUALITY PROTEIN: paramyosin long form	8	6	2		109382
826	1339	66536649	frataxin homolog mitochondrial	18	3	3		23649
418	988	1031994814	12 kDa FK506-binding protein	41	5	4	Carbamidomethylation	11764
992	1392	66549214	cob(I)yrinic acid a c-diamide adenosyltransferase mitochondrial	16	3	3		25536
254	331	66563290	T-complex protein 1 subunit gamma	16	8	8	Carbamidomethylation	61007
700	1102	94400901	alpha-glucosidase precursor	8	3	3		66568
38	718	1477745800	microtubule-actin cross-linking factor 1 isoform X3	1	3	3		927744
314	439	571506173	dynamin-1-like protein	12	7	7	Carbamidomethylation	83029
691	746	66517761	cAMP-dependent protein kinase type II regulatory subunit isoform X1	12	5	5		43868
775	2093	297591983	60S acidic ribosomal protein P1	32	2	2		11623
513	877	1477751322	xaa-Pro dipeptidase	9	4	4		55465
824	803	571509908	spermine synthase isoform X1	21	5	5	Carbamidomethylation	41257
819	2075	66534766	cytochrome c oxidase subunit 5B mitochondrial	25	3	3	Carbamidomethylation	13939
576	849	1032015580	synapse-associated protein 1 isoform X4	9	4	4		47406
576	851	328786319	synapse-associated protein 1 isoform X3	9	4	4		47477
576	852	571512765	synapse-associated protein 1 isoform X2	9	4	4		48004
576	853	571512761	synapse-associated protein 1 isoform X1	9	4	4		48075
651	933	328788413	uncharacterized protein LOC412543 isoform X1	14	5	5		49005
482	1162	571550032	lysosomal alpha-glucosidase	4	4	4	Carbamidomethylation	113560
778	5537	1477736891	pro-resilin	7	4	4		42361
347	434	571576907	26S proteasome regulatory subunit 7	18	7	7	Carbamidomethylation	48457
1414	1583	571526178	biogenesis of lysosome-related organelles complex 1 subunit 2	25	2	2		18784
369	677	66519683	adenosylhomocysteinase	16	7	7	Carbamidomethylation	47977
486	629	571573787	N-acetyl-D-glucosamine kinase isoform X2	19	6	6	Carbamidomethylation	43554
486	630	571573789	N-acetyl-D-glucosamine kinase isoform X2	19	6	6	Carbamidomethylation	43554
486	631	571573785	N-acetyl-D-glucosamine kinase isoform X2	19	6	6	Carbamidomethylation	43554
486	632	1032012148	N-acetyl-D-glucosamine kinase isoform X1	18	6	6	Carbamidomethylation	47330
755	1071	1477731258	deoxyuridine 5'-triphosphate nucleotidohydrolase isoform X3	31	4	4	Carbamidomethylation	15753
291	733	1032005228	selenide water dikinase	15	9	9		45019
455	779	571550309	spectrin beta chain isoform X2	3	4	4		266604
455	780	571550284	spectrin beta chain isoform X1	3	4	4		277754
519	1017	328777355	partner of Y14 and mago	24	6	6		24528
512	879	1477747834	C-1-tetrahydrofolate synthase cytoplasmic isoform X1	5	4	4		101468
750	1364	1477748159	proteasome subunit alpha type-4-like	16	3	3	Carbamidomethylation	28871
603	1250	66524161	ferritin heavy polypeptide-like 17	21	6	6		25186
543	731	1477723067	probable hydroxyacid-oxoacid transhydrogenase mitochondrial	13	5	3		51448
443	666	66547731	hemK methyltransferase family member 1	23	6	6	Carbamidomethylation	39686
810	1314	571559803	transcription termination factor 3 mitochondrial	7	3	3		48618
1441	4521	328786450	ATP synthase subunit delta mitochondrial	22	2	2		17618
1441	4522	66517317	ATP synthase subunit delta mitochondrial	22	2	2		17618
614	3061	571531875	NEDD8	42	3	3		8715
573	798	66524128	adenylosuccinate synthetase	13	5	5		49283
624	1387	571501581	icarapin-like isoform X1	22	5	5	Oxidation (M)	24490
624	1388	60115688	icarapin-like precursor	22	5	5	Oxidation (M)	24789
894	1365	1032009127	heterogeneous nuclear ribonucleoprotein 27C isoform X4	8	2	2		43214
894	1366	571568046	heterogeneous nuclear ribonucleoprotein 27C isoform X3	7	2	2		47215
894	1367	571568043	heterogeneous nuclear ribonucleoprotein 27C isoform X2	7	2	2		49624
894	1368	571568040	heterogeneous nuclear ribonucleoprotein 27C isoform X1	7	2	2		49412
620	1386	110765226	60S acidic ribosomal protein P2	59	6	6		12000
511	636	1477756941	xanthine dehydrogenase	5	6	6	Carbamidomethylation	142368
686	913	1477731085	fumarylacetoacetase	11	5	5	Carbamidomethylation	46451
286	569	571531698	synaptic vesicle membrane protein VAT-1 homolog-like isoform X1	18	8	8		51304
742	1430	1031998045	small glutamine-rich tetratricopeptide repeat-containing protein alpha isoform X2	15	4	4	Carbamidomethylation	32852
742	1431	571506280	small glutamine-rich tetratricopeptide repeat-containing protein alpha isoform X2	15	4	4	Carbamidomethylation	32852
742	1432	571506283	small glutamine-rich tetratricopeptide repeat-containing protein alpha isoform X2	15	4	4	Carbamidomethylation	32852
742	1434	1031998041	small glutamine-rich tetratricopeptide repeat-containing protein alpha isoform X1	14	4	4	Carbamidomethylation	35082
897	1174	1477721225	transcriptional coactivator YAP1 isoform X1	12	3	3		54357
897	1221	328786399	transcriptional coactivator YAP1 isoform X2	13	3	3		50110
635	1080	571506756	shootin-1 isoform X1	8	4	4		69065
635	1081	571506749	shootin-1 isoform X1	8	4	4		69065
635	1082	1477719507	shootin-1 isoform X1	8	4	4		69065
635	1083	571506752	shootin-1 isoform X1	8	4	4		69065
635	1084	1031999028	shootin-1 isoform X1	8	4	4		69065
846	1280	328782553	glutamate--cysteine ligase regulatory subunit isoform X1	27	4	4		27082
574	936	571570081	adapter molecule Crk	16	5	5		35100
711	904	328784667	calcyphosin-like protein	22	4	4		24577
641	1111	1032018274	acyl carrier protein mitochondrial isoform X3	23	5	5		21634
542	838	66565249	elongation factor 1-beta'	23	5	5		24615
523	870	328784669	prefoldin subunit 1	38	5	5	Carbamidomethylation	14899
749	1222	571514456	RNA-binding protein squid	12	3	2		33487
650	1308	571572991	ATP synthase subunit d mitochondrial	25	4	4		20336
1000	1580	1032000781	nascent polypeptide-associated complex subunit alpha isoform X2	16	3	3		22684
1000	1581	571507494	nascent polypeptide-associated complex subunit alpha isoform X2	16	3	3		22684
1000	1582	571507498	nascent polypeptide-associated complex subunit alpha isoform X2	16	3	3		22684
330	568	328791734	mitochondrial proton/calcium exchanger protein	11	7	7	Carbamidomethylation	88830
639	858	1477754895	uncharacterized protein LOC727239	14	4	4		50136
1237	1595	328793106	transcription initiation factor IIA subunit 1	8	2	2		42404
579	1004	66500045	eukaryotic translation initiation factor 3 subunit I	14	4	4	Carbamidomethylation	36627
412	788	328782832	BAG domain-containing protein Samui isoform X1	9	5	5		86193
698	1458	399220312	cuticular protein 16 precursor	11	4	4		35835
1469	7903	328779257	BMP and activin membrane-bound inhibitor homolog	8	2	2	Carbamidomethylation	23787
692	818	1477752183	FK506-binding protein 2 isoform X2	27	5	5	Carbamidomethylation	25558
692	848	1477752181	FK506-binding protein 2 isoform X1	26	5	5	Carbamidomethylation	26015
1171	1261	1477716152	sorting nexin-6 isoform X3	7	2	2	Carbamidomethylation	47462
1171	1262	1477716148	sorting nexin-6 isoform X2	7	2	2	Carbamidomethylation	47917
1171	1263	1477716145	sorting nexin-6 isoform X1	7	2	2	Carbamidomethylation	48061
373	615	66560172	T-complex protein 1 subunit alpha	10	5	5		59941
564	660	571576745	laminin subunit beta-1 isoform X1	3	5	5		201202
564	661	328792916	laminin subunit beta-1 isoform X2	3	5	5		198043
567	907	571534565	clathrin light chain isoform X2	20	4	4	Carbamidomethylation	23089
567	910	571534561	clathrin light chain isoform X1	20	4	4	Carbamidomethylation	23504
567	911	328785742	clathrin light chain isoform X1	20	4	4	Carbamidomethylation	23504
487	914	1032021174	paxillin isoform X7	11	5	5	Carbamidomethylation	57826
487	915	1032021170	paxillin isoform X6	11	5	5	Carbamidomethylation	58506
487	916	1032021172	paxillin isoform X6	11	5	5	Carbamidomethylation	58506
1462	5468	292494909	apidermin 3 precursor	11	2	2		24178
816	905	571547846	methylthioribose-1-phosphate isomerase isoform X2	20	5	5		35959
816	906	48096956	methylthioribose-1-phosphate isomerase isoform X1	18	5	5		39233
1182	1408	1032012060	synaptic functional regulator FMR1 isoform X2	7	3	3		66656
1182	1409	1032012058	synaptic functional regulator FMR1 isoform X1	7	3	3		69476
1182	1412	1032012066	synaptic functional regulator FMR1 isoform X4	7	3	3		62893
1182	1414	1032012062	synaptic functional regulator FMR1 isoform X3	7	3	3		65712
1182	1484	1032012068	synaptic functional regulator FMR1 isoform X5	8	3	3		60641
569	1481	571503690	uncharacterized protein LOC551557	16	6	6		27207
656	1095	571548584	microtubule-associated protein RP/EB family member 1 isoform X3	15	5	5		30363
656	1168	571548576	microtubule-associated protein RP/EB family member 1 isoform X1	14	5	5		32069
767	1279	571575529	prostaglandin E synthase 3	18	5	5		24325
712	862	66548732	protein LZIC	29	5	5		21890
546	672	66535270	succinyl-CoA:3-ketoacid coenzyme A transferase 1 mitochondrial	16	6	6		58925
659	1833	1477747996	alpha-N-acetylgalactosaminidase	7	4	4		50392
659	1834	1477747998	alpha-N-acetylgalactosaminidase	7	4	4		50392
838	1383	1477735859	beta-galactosidase	5	2	2		73058
702	1147	66517653	acylphosphatase-1	45	4	4		11163
916	1302	1477741473	ataxin-2 isoform X3	4	3	3		94712
916	1303	1477741471	ataxin-2-like protein isoform X2	4	3	3		95074
916	1304	1477741469	ataxin-2-like protein isoform X1	4	3	3		95173
771	1402	1477731336	protein CutA homolog isoform X1	34	5	5	Carbamidomethylation	16452
984	1155	571543917	leucine-rich repeat flightless-interacting protein 2 isoform X1	11	3	3	Carbamidomethylation	46435
984	1156	48120151	leucine-rich repeat flightless-interacting protein 2 isoform X1	11	3	3	Carbamidomethylation	46435
1076	1469	1032027226	LOW QUALITY PROTEIN: interferon-related developmental regulator 1-like	4	3	3	Carbamidomethylation	82252
710	1791	1477726893	uncharacterized protein LOC409784 isoform X4	6	5	5	Carbamidomethylation	63073
710	1792	1477726891	uncharacterized protein LOC409784 isoform X3	6	5	5	Carbamidomethylation	63500
710	1794	1477726888	uncharacterized protein LOC409784 isoform X2	6	5	5	Carbamidomethylation	64848
710	1795	1477726885	uncharacterized protein LOC409784 isoform X1	6	5	5	Carbamidomethylation	65253
809	1289	94400893	troponin T skeletal muscle	9	4	4		49144
809	1292	1032022773	troponin T skeletal muscle isoform X4	10	4	4		44427
809	1293	1477750694	troponin T skeletal muscle isoform X4	10	4	4		44427
809	1295	571532278	troponin T skeletal muscle isoform X3	9	4	4		46418
809	1296	571532282	troponin T skeletal muscle isoform X3	9	4	4		46418
809	1298	1032022766	troponin T skeletal muscle isoform X1	9	4	4		47046
809	1299	571532274	troponin T skeletal muscle isoform X2	9	4	4		47039
809	1300	571532270	troponin T skeletal muscle isoform X1	9	4	4		47046
809	1301	571532266	troponin T skeletal muscle isoform X1	9	4	4		47046
623	2178	110756009	eukaryotic translation initiation factor 1A X-chromosomal	22	4	4		16938
1209	1552	1477742879	lysozyme	24	3	3	Carbamidomethylation	17112
849	2251	110772198	copper transport protein ATOX1	44	2	2		8022
583	871	48097366	GTP-binding nuclear protein Ran	22	5	5	Carbamidomethylation	24644
583	872	571562837	GTP-binding nuclear protein Ran	22	5	5	Carbamidomethylation	24644
1066	1106	1032005511	26S proteasome regulatory subunit 8	13	4	4		45763
1066	1107	571558772	26S proteasome regulatory subunit 8	13	4	4		45763
1066	1108	571558776	26S proteasome regulatory subunit 8	13	4	4		45763
1066	1109	571558766	26S proteasome regulatory subunit 8	13	4	4		45763
813	966	1477731154	4-coumarate--CoA ligase 1 isoform X2	10	4	4	Carbamidomethylation	57246
813	997	328779540	4-coumarate--CoA ligase 1 isoform X1	9	4	4	Carbamidomethylation	65654
813	998	1032008510	4-coumarate--CoA ligase 1 isoform X1	9	4	4	Carbamidomethylation	65654
921	2241	571553781	uncharacterized protein LOC100577844 isoform X2	13	3	3	Carbamidomethylation	27751
921	2247	571553777	uncharacterized protein LOC100577844 isoform X1	12	3	3	Carbamidomethylation	29896
587	723	1477730278	spermidine synthase isoform X1	21	6	6		32610
587	724	1032009081	spermidine synthase isoform X1	21	6	6		32610
587	725	571568523	spermidine synthase isoform X1	21	6	6		32610
587	726	110762382	spermidine synthase isoform X1	21	6	6		32610
587	727	571568516	spermidine synthase isoform X1	21	6	6		32610
694	1133	571575398	peroxisomal biogenesis factor 19 isoform X1	11	3	3		32519
662	1679	110756609	NPC intracellular cholesterol transporter 2	34	3	3	Carbamidomethylation	16123
713	1191	1477756782	uncharacterized protein LOC100577901	24	5	5		23051
804	1125	66523524	PTB domain-containing engulfment adapter protein 1	9	3	3		51103
804	1126	571573111	PTB domain-containing engulfment adapter protein 1	9	3	3		51103
1236	1502	1477748436	guanylate kinase isoform X3	21	3	3	Carbamidomethylation	22208
1236	1503	1477748433	guanylate kinase isoform X2	19	3	3	Carbamidomethylation	23835
1236	1504	1477748431	guanylate kinase isoform X1	19	3	3	Carbamidomethylation	24828
681	948	66556287	V-type proton ATPase subunit E	16	4	4		26133
752	834	571527843	tryptophan--tRNA ligase cytoplasmic	11	4	4		46704
578	747	571515506	arylsulfatase B	10	5	5		61106
653	1439	110763193	1 2-dihydroxy-3-keto-5-methylthiopentene dioxygenase isoform X1	12	2	2	Carbamidomethylation	22439
705	1019	66518960	sarcoplasmic calcium-binding protein 1	27	5	5		22528
915	1252	283436150	adenylate kinase 1	20	3	3	Carbamidomethylation	21879
760	894	66509265	protein enabled	10	5	5		49825
1059	1076	48096130	putative aldehyde dehydrogenase family 7 member A1 homolog	11	4	4		56610
904	1311	328778804	SH3 domain-binding glutamic acid-rich protein homolog isoform X1	19	3	3		21889
550	891	66550505	cytochrome c oxidase assembly factor 7 homolog	21	5	5	Carbamidomethylation	26423
642	1024	1477728641	eukaryotic translation initiation factor 2 subunit 2 isoform X2	14	4	4		36055
642	1025	1477728639	eukaryotic translation initiation factor 2 subunit 2 isoform X1	13	4	4		37268
839	1385	1477750434	J domain-containing protein isoform X2	19	4	4		18129
839	1390	1477750432	J domain-containing protein isoform X1	18	4	4		19957
822	1505	571564565	putative cystathionine gamma-lyase 2 isoform X1	10	4	4		42916
822	1518	66530260	putative cystathionine gamma-lyase 2 isoform X2	10	4	4		41998
600	1413	66521713	glycine--tRNA ligase	4	2	2		84373
636	1065	1032025544	ubiquitin carboxyl-terminal hydrolase 47 isoform X2	3	4	3	Carbamidomethylation	147500
636	1066	571541111	ubiquitin carboxyl-terminal hydrolase 47 isoform X2	3	4	3	Carbamidomethylation	147500
636	1067	328790123	ubiquitin carboxyl-terminal hydrolase 47 isoform X2	3	4	3	Carbamidomethylation	147500
636	1068	1032025541	ubiquitin carboxyl-terminal hydrolase 47 isoform X2	3	4	3	Carbamidomethylation	147500
636	1069	1477754804	ubiquitin carboxyl-terminal hydrolase 47 isoform X1	3	4	3	Carbamidomethylation	147732
608	739	571507816	elongation factor G mitochondrial	8	6	6		84533
1091	1341	1032001797	60S ribosomal protein L14 isoform X2	30	4	4		17506
1091	1342	571500903	60S ribosomal protein L14 isoform X1	30	4	4		17506
1442	6786	110750888	malignant T-cell-amplified sequence 1 homolog	8	2	2		20422
1651	2523	110765976	BAG family molecular chaperone regulator 2	15	2	2		21197
562	1001	1477719724	uncharacterized protein LOC413132	3	3	3		165500
1369	2222	110760170	U6 snRNA-associated Sm-like protein LSm2	26	3	3	Carbamidomethylation	10720
617	729	571528028	protein SEC13 homolog	25	6	6	Carbamidomethylation	34306
617	730	110756630	protein SEC13 homolog	25	6	6	Carbamidomethylation	34306
1227	1433	571506711	nucleoplasmin-like protein isoform X2	23	3	3		18832
305	1428	1477718999	golgin subfamily B member 1 isoform X2	1	2	2		422875
1001	1694	94158709	odorant binding protein 16 precursor	46	3	3	Carbamidomethylation	15204
848	1461	1477744285	40S ribosomal protein S14 isoform X1	26	4	4		16220
848	1462	335057540	40S ribosomal protein S14	26	4	4		16220
1005	1258	571523195	uncharacterized protein C6orf203 homolog	31	4	4		25700
757	1149	571577853	protein tumorous imaginal discs mitochondrial isoform X2	7	3	3		54730
757	1150	1477740236	protein tumorous imaginal discs mitochondrial isoform X1	7	3	3		58076
751	1707	66505984	failed axon connections isoform X1	9	3	3	Carbamidomethylation	44666
682	991	110759415	uncharacterized protein LOC552217 isoform X1	12	4	4		44518
682	992	1032029319	uncharacterized protein LOC552217 isoform X2	14	4	4		39545
1411	5052	110757116	mitochondrial import inner membrane translocase subunit Tim13	18	2	2	Carbamidomethylation	10360
604	782	1477741761	uncharacterized protein LOC725061	4	4	4	Carbamidomethylation	140148
503	682	571529351	tubulin-folding cofactor B	29	8	8	Carbamidomethylation	28253
503	683	571529348	tubulin-folding cofactor B	29	8	8	Carbamidomethylation	28253
973	2583	110759577	cytochrome b5	19	3	3		14496
919	1600	110755983	coiled-coil domain-containing protein 58	23	5	5	Carbamidomethylation	16591
763	1026	66519157	proteasome subunit beta type-2	19	5	5		23631
966	1090	48129583	tropomyosin-2	18	4	4	Carbamidomethylation	32898
966	1091	571532587	tropomyosin-2	18	4	4	Carbamidomethylation	32898
403	860	1477724563	dihydrolipoyllysine-residue acetyltransferase component of pyruvate dehydrogenase complex mitochondrial	11	7	7		54385
367	807	66530142	ATP-citrate synthase	4	5	5		120058
367	808	571571517	ATP-citrate synthase	4	5	5		120058
1119	1702	66524108	thioredoxin-like protein 1	11	3	3	Carbamidomethylation	31652
326	571	571516901	spectrin alpha chain isoform X2	3	6	6		278410
326	572	1032016928	spectrin alpha chain isoform X1	3	6	6		280146
326	573	1032016930	spectrin alpha chain isoform X1	3	6	6		280146
326	574	1032016933	spectrin alpha chain isoform X1	3	6	6		280146
547	684	1477745764	collagen alpha-1(I) chain	4	7	7		148237
1102	1335	62198229	troponin C type I	30	3	3	Carbamidomethylation	16807
1102	1336	571559082	troponin C type I isoform X3	29	3	3	Carbamidomethylation	17411
1102	1337	571559079	troponin C type I isoform X2	29	3	3	Carbamidomethylation	17683
1102	1338	571559076	troponin C type I isoform X1	28	3	3	Carbamidomethylation	18156
1100	1265	571542352	ras-related protein Rab-11A	19	4	3		24382
1100	1266	571542355	ras-related protein Rab-11A	19	4	3		24382
907	2953	66506802	acidic leucine-rich nuclear phosphoprotein 32 family member B	18	2	2		13057
884	1940	1477713778	globin 1 isoform X1	19	2	2		19544
884	1941	1477713776	globin 1 isoform X1	19	2	2		19544
884	1942	1477713780	globin 1 isoform X1	19	2	2		19544
884	1943	118150510	globin 1	19	2	2		19544
884	1944	1477713774	globin 1 isoform X1	19	2	2		19544
743	1947	1477746534	protein FAM151B isoform X2	7	3	3		32975
743	1948	1477746537	protein FAM151B isoform X2	7	3	3		32975
743	1950	1477746532	protein FAM151B isoform X1	7	3	3		35011
680	935	571540964	non-specific lipid-transfer protein	9	4	4	Carbamidomethylation	59024
1226	1282	66501172	ras-related protein Rab-2	28	4	4		23686
610	856	1477732413	pentatricopeptide repeat-containing protein 2 mitochondrial	9	3	3		44673
1256	2047	1477739444	protein sarah	15	2	2		27165
815	1160	66516304	bifunctional purine biosynthesis protein PURH	7	3	3		65727
1251	3317	209969778	heat shock factor binding protein 1-like	26	2	2		9421
999	1451	328782411	uncharacterized protein LOC100577527	23	3	3		15811
861	1407	66533783	U6 snRNA-associated Sm-like protein LSm8	41	4	4		10465
734	1448	1477717840	teneurin-m isoform X4	2	4	4		374074
734	1449	1477717838	teneurin-m isoform X3	2	4	4		374472
1739	7200	66524954	uncharacterized protein LOC552461	23	2	2	Carbamidomethylation; Oxidation (M)	14484
862	1688	110763552	homeodomain-only protein	31	4	4		14558
820	1057	66559310	60S acidic ribosomal protein P0	15	4	4	Carbamidomethylation	34415
444	776	1477750571	sorting nexin-2	9	4	4		57683
444	777	1477750569	sorting nexin-2	9	4	4		57683
898	1229	328781664	carbonic anhydrase 1	21	4	4		30732
502	896	1477734734	muscle-specific protein 20	31	5	4	Carbamidomethylation	25268
774	1171	1477740989	chymotrypsin-1	17	3	3	Carbamidomethylation	28163
925	1630	66549336	small ubiquitin-related modifier 3	32	3	3		10456
985	1632	328781008	circadian clock-controlled protein	11	2	2		26774
1698	3658	48104864	NADH dehydrogenase [ubiquinone] 1 alpha subcomplex subunit 8	20	2	2	Carbamidomethylation	20244
649	929	66550509	GILT-like protein 1	26	4	4	Carbamidomethylation	25501
1004	5472	399154150	cuticular protein 22 precursor	21	3	3		13965
911	1571	66516828	programmed cell death protein 5	24	3	3	Carbamidomethylation	14546
889	1000	1477753643	epidermal growth factor receptor substrate 15-like 1 isoform X4	5	3	3	Carbamidomethylation	86846
889	1005	1477753641	epidermal growth factor receptor substrate 15-like 1 isoform X3	5	3	3	Carbamidomethylation	90661
889	1006	1477753636	epidermal growth factor receptor substrate 15-like 1 isoform X1	4	3	3	Carbamidomethylation	114448
889	1043	1477753638	epidermal growth factor receptor substrate 15-like 1 isoform X2	4	3	3	Carbamidomethylation	111941
929	1508	66521459	voltage-dependent anion-selective channel	12	3	3		30482
697	1419	66549073	6-phosphogluconolactonase	16	4	4		26264
753	982	571539230	S-adenosylmethionine synthase isoform X1	11	4	4	Carbamidomethylation	44487
961	1726	1477750169	papilin isoform X4	1	2	2	Carbamidomethylation	309259
961	1727	1477750167	papilin isoform X3	1	2	2	Carbamidomethylation	309502
961	1728	1477750165	papilin isoform X2	1	2	2	Carbamidomethylation	315595
961	1729	1477750163	papilin isoform X1	1	2	2	Carbamidomethylation	315720
961	1783	1477750173	papilin isoform X6	1	2	2	Carbamidomethylation	302520
961	1784	1477750171	papilin isoform X5	1	2	2	Carbamidomethylation	308981
764	1050	571544251	TAR DNA-binding protein 43 isoform X4	10	4	4		48120
764	1051	328783809	TAR DNA-binding protein 43 isoform X1	9	4	4		50585
663	1323	1477725138	probable protein BRICK1-B	28	3	3		8819
972	1800	328789565	spondin-1	3	2	2		83966
972	1801	571515490	spondin-1	3	2	2		83966
972	1802	571515487	spondin-1	3	2	2		83966
853	1322	254910928	peptidoglycan-recognition protein SA precursor	20	4	4	Carbamidomethylation	21490
748	960	1477761660	kinesin light chain isoform X5	7	3	3	Carbamidomethylation	62388
748	961	571550181	kinesin light chain isoform X5	7	3	3	Carbamidomethylation	62388
748	962	571550177	kinesin light chain isoform X4	7	3	3	Carbamidomethylation	63516
748	963	1477761663	kinesin light chain isoform X6	7	3	3	Carbamidomethylation	61891
748	964	571550169	kinesin light chain isoform X3	7	3	3	Carbamidomethylation	64865
748	965	1477761646	kinesin light chain isoform X1	7	3	3	Carbamidomethylation	65066
566	875	48103761	eukaryotic translation initiation factor 4H isoform X1	22	4	4		29897
777	1452	571504693	pyrimidodiazepine synthase	16	4	4		27981
777	1453	66499807	pyrimidodiazepine synthase	16	4	4		27981
957	1009	1477722904	uncharacterized protein LOC724838	5	3	3	Carbamidomethylation	86702
609	986	1477716866	farnesol dehydrogenase	17	4	4		29193
1393	1924	328792922	proteasomal ubiquitin receptor ADRM1 isoform X1	6	2	2	Carbamidomethylation	43203
818	1623	1031998047	ras-like GTP-binding protein Rho1 isoform X1	12	3	3	Carbamidomethylation	23869
818	1718	1031998057	ras-like GTP-binding protein Rho1 isoform X3	12	3	3	Carbamidomethylation	23187
818	1719	1031998055	ras-like GTP-binding protein Rho1 isoform X3	12	3	3	Carbamidomethylation	23187
818	1720	1031998053	ras-like GTP-binding protein Rho1 isoform X3	12	3	3	Carbamidomethylation	23187
818	1721	1477715212	ras-like GTP-binding protein Rho1 isoform X2	11	3	3	Carbamidomethylation	25346
818	1722	1031998049	ras-like GTP-binding protein Rho1 isoform X2	11	3	3	Carbamidomethylation	25346
818	1723	1031998051	ras-like GTP-binding protein Rho1 isoform X2	11	3	3	Carbamidomethylation	25346
1175	1420	66532824	ATP-dependent RNA helicase WM6	7	3	3		48794
1175	1421	571548509	ATP-dependent RNA helicase WM6	7	3	3		48794
704	1684	571574384	chymotrypsin inhibitor	39	3	3	Carbamidomethylation; Oxidation (M)	8130
644	1232	328784439	5-formyltetrahydrofolate cyclo-ligase	16	5	5	Carbamidomethylation	22691
843	1929	66553147	V-type proton ATPase subunit G	21	4	4		13812
1077	1892	110756044	longitudinals lacking protein-like	20	2	2	Carbamidomethylation	14325
1077	1893	1032019031	longitudinals lacking protein-like	20	2	2	Carbamidomethylation	14325
665	1689	571526170	elongin-C isoform X4	26	4	4		13368
665	1690	66506260	elongin-C isoform X3	26	4	4		13496
665	1691	571526164	elongin-C isoform X2	22	4	4		15893
665	1692	328790089	elongin-C isoform X1	22	4	4		16021
993	1457	1477741213	uncharacterized protein LOC408695	14	4	4		37990
685	1285	1477717459	uncharacterized protein LOC102655185 isoform X4	3	3	3		114550
685	1286	1477717457	uncharacterized protein LOC102655185 isoform X3	3	3	3		117080
685	1287	1477717455	uncharacterized protein LOC102655185 isoform X2	3	3	3		118510
685	1291	1477717452	uncharacterized protein LOC102655185 isoform X1	3	3	3		119831
825	1241	1477759712	la-related protein 4 isoform X5	5	3	3	Carbamidomethylation	80688
825	1242	1477759710	la-related protein 4 isoform X4	5	3	3	Carbamidomethylation	80987
825	1243	1477759708	la-related protein 4 isoform X3	5	3	3	Carbamidomethylation	81715
825	1244	1477759706	la-related protein 4 isoform X2	5	3	3	Carbamidomethylation	81924
825	1245	1477759704	la-related protein 4 isoform X1	5	3	3	Carbamidomethylation	82034
1210	1856	1477732003	methionine aminopeptidase 1D mitochondrial	10	2	2	Carbamidomethylation	34293
769	1264	110764909	proliferating cell nuclear antigen	12	3	3	Carbamidomethylation	29129
619	901	66543768	ethanolamine-phosphate cytidylyltransferase isoform X1	16	4	4	Carbamidomethylation	42060
1258	2421	1477745418	NAD(P)H-hydrate epimerase	15	2	2	Carbamidomethylation	26504
1415	1603	571544077	glucose-induced degradation protein 8 homolog isoform X2	14	2	2	Carbamidomethylation	26035
1415	1604	571544073	glucose-induced degradation protein 8 homolog isoform X1	13	2	2	Carbamidomethylation	26633
980	1625	1032016747	ubiquitin-like protein 5 isoform X2	51	4	4	Carbamidomethylation	7996
980	1626	110755004	ubiquitin-like protein 5 isoform X1	48	4	4	Carbamidomethylation	8697
766	1190	328789900	protein obstructor-E	19	4	4	Carbamidomethylation	28806
488	941	571576216	SAP domain-containing ribonucleoprotein isoform X2	24	5	5		27889
488	942	328780739	SAP domain-containing ribonucleoprotein isoform X1	24	5	5		27946
488	950	571576218	MKL/myocardin-like protein 1 isoform X3	26	5	5		25166
652	1237	1477751602	nucleosome assembly protein 1-like 1 isoform X2	11	5	5	Carbamidomethylation	43165
652	1239	1477751600	nucleosome assembly protein 1-like 1 isoform X1	11	5	5	Carbamidomethylation	44436
652	1240	1477751598	nucleosome assembly protein 1-like 1 isoform X1	11	5	5	Carbamidomethylation	44436
655	1327	328787116	mannose-1-phosphate guanyltransferase beta	8	2	2		41158
998	1579	66518140	proteasome inhibitor PI31 subunit isoform X1	13	3	3		31190
832	1070	571544168	sex-lethal homolog isoform X6	12	3	3		32005
832	1072	1477758133	sex-lethal homolog isoform X5	11	3	3		33140
832	1073	1477758131	sex-lethal homolog isoform X4	11	3	3		32504
832	1074	1477758129	sex-lethal homolog isoform X4	11	3	3		32504
832	1077	1477758127	sex-lethal homolog isoform X3	9	3	3		37947
832	1078	1477758125	sex-lethal homolog isoform X2	9	3	3		38050
832	1079	1477758123	sex-lethal homolog isoform X1	9	3	3		38642
1062	1911	571521091	probable protein phosphatase CG10417	4	2	2		71968
1007	1681	571546403	eukaryotic translation initiation factor 4E-binding protein 1	30	3	3		12666
1060	1132	1477750462	S-methyl-5'-thioadenosine phosphorylase	19	4	4		31572
1122	5466	66531362	myosin regulatory light chain sqh	17	2	2	Carbamidomethylation	19993
1381	2181	571540698	polyadenylate-binding protein 2-B	19	2	2	Carbamidomethylation	25736
1381	2182	1032026299	polyadenylate-binding protein 2-B	19	2	2	Carbamidomethylation	25736
605	902	1477752950	myelin expression factor 2 isoform X2	7	4	4	Carbamidomethylation	61999
605	926	571534161	heterogeneous nuclear ribonucleoprotein M isoform X3	8	4	4	Carbamidomethylation	59067
605	927	1477752953	heterogeneous nuclear ribonucleoprotein M isoform X3	8	4	4	Carbamidomethylation	59067
605	928	571534152	heterogeneous nuclear ribonucleoprotein M isoform X1	7	4	4	Carbamidomethylation	62098
640	1165	66506397	UBX domain-containing protein 1	9	3	3		36409
1120	1708	571521158	26S proteasome non-ATPase regulatory subunit 14	11	3	3		34616
699	968	66507739	cysteine and histidine-rich domain-containing protein	21	5	5	Carbamidomethylation	38741
528	969	328778083	delta(3 5)-Delta(2 4)-dienoyl-CoA isomerase mitochondrial isoform X1	16	5	5	Carbamidomethylation	34396
837	1370	48139441	L-xylulose reductase	13	4	4		26490
497	773	1477746277	eukaryotic translation initiation factor 4B	8	4	4		57387
917	1418	336088626	selenium-binding protein 1-like	7	2	2	Carbamidomethylation	53173
761	1454	66500931	prefoldin subunit 3	11	2	2		22157
906	889	1477714459	NIF3-like protein 1 isoform X2	18	5	5		34062
817	1325	48096769	proteasome subunit alpha type-3	14	3	3		27956
1111	2210	66524760	uncharacterized protein LOC551078	13	2	2	Carbamidomethylation	23324
854	1391	571499739	deoxyhypusine hydroxylase	16	4	4		34172
707	1253	328782357	acidic leucine-rich nuclear phosphoprotein 32 family member A isoform X2	19	5	5	Carbamidomethylation	28327
1118	1541	110763747	iron-sulfur cluster assembly 2 homolog mitochondrial	15	2	2		17607
901	1270	571517477	actin-related protein 2/3 complex subunit 5	26	3	3		17340
1174	1256	66516850	coiled-coil domain-containing protein 6	12	3	3	Carbamidomethylation	48516
858	3775	110761223	zinc finger protein 706	26	3	3	Carbamidomethylation	8659
858	3776	328787191	zinc finger protein 706	26	3	3	Carbamidomethylation	8659
858	3777	328787196	zinc finger protein 706	26	3	3	Carbamidomethylation	8659
758	1230	1032005044	coatomer subunit epsilon	14	3	3		36014
602	1054	1477749343	protein artichoke	4	3	3	Carbamidomethylation	126663
552	1182	1477723597	carbonyl reductase [NADPH] 1-like	17	5	5		30911
855	1393	1032018974	microtubule-associated protein Jupiter isoform X3	36	4	4		21878
855	1394	1032018972	microtubule-associated protein Jupiter isoform X2	31	4	4		25007
855	1395	328779806	microtubule-associated protein Jupiter isoform X1	30	4	4		26182
654	994	1477741759	succinate dehydrogenase [ubiquinone] iron-sulfur subunit mitochondrial	16	5	4		31542
988	1363	1031999590	nucleobindin-2	5	3	3		63300
1368	2080	571521925	transcriptional regulator ATRX homolog	9	2	2		33446
433	763	66499419	puromycin-sensitive aminopeptidase isoform X1	6	5	5	Carbamidomethylation	98560
844	1186	571547785	tropomodulin isoform X7	9	3	3		42921
844	1187	1477759558	tropomodulin isoform X7	9	3	3		42921
844	1188	571547781	tropomodulin isoform X7	9	3	3		42921
844	1189	1032029032	tropomodulin isoform X7	9	3	3		42921
844	1199	1477759553	tropomodulin isoform X6	8	3	3		48016
844	1200	1032029028	tropomodulin isoform X5	8	3	3		47889
844	1201	1032029025	tropomodulin isoform X5	8	3	3		47889
844	1202	1477759545	tropomodulin isoform X5	8	3	3		47889
844	1203	1032029030	tropomodulin isoform X5	8	3	3		47889
844	1204	1477759551	tropomodulin isoform X5	8	3	3		47889
844	1205	571547767	tropomodulin isoform X5	8	3	3		47889
844	1206	571547770	tropomodulin isoform X5	8	3	3		47889
844	1207	1477759542	tropomodulin isoform X4	8	3	3		48555
844	1208	571547752	tropomodulin isoform X3	8	3	3		49858
844	1209	1477759532	tropomodulin isoform X3	8	3	3		49858
844	1210	1477759540	tropomodulin isoform X3	8	3	3		49858
844	1211	1477759536	tropomodulin isoform X3	8	3	3		49858
844	1212	1477759534	tropomodulin isoform X3	8	3	3		49858
844	1213	1477759538	tropomodulin isoform X3	8	3	3		49858
844	1214	1477759529	tropomodulin isoform X2	7	3	3		49773
844	1215	571547743	tropomodulin isoform X2	7	3	3		49773
844	1216	1477759527	tropomodulin isoform X2	7	3	3		49773
844	1217	571547739	tropomodulin isoform X1	7	3	3		50454
1267	7904	571574382	chymotrypsin inhibitor-like	27	2	2	Carbamidomethylation	8083
708	1373	48096057	pyrroline-5-carboxylate reductase 2 isoform X1	7	3	3		34111
1098	2094	1032023891	ubiquilin-1	4	2	2		58484
1098	2095	571533610	ubiquilin-1	4	2	2		58484
828	1555	328778234	ras suppressor protein 1 isoform X2	10	2	2		32872
828	1570	571563645	ras suppressor protein 1 isoform X1	9	2	2		36006
520	809	328790710	26S proteasome regulatory subunit 6B	11	4	4		47040
647	1137	571575119	3-hydroxyisobutyryl-CoA hydrolase mitochondrial isoform X3	8	3	3		44093
647	1139	328783479	3-hydroxyisobutyryl-CoA hydrolase mitochondrial isoform X2	8	3	3		44897
647	1145	571575116	3-hydroxyisobutyryl-CoA hydrolase mitochondrial isoform X1	7	3	3		48729
1732	4222	328785804	uncharacterized protein LOC100578816	26	2	2	Carbamidomethylation	10910
1067	1273	1477729052	SET domain-containing protein SmydA-8	6	3	3		57831
701	1127	66530537	activator of 90 kDa heat shock protein ATPase homolog 1	16	3	3		39158
970	1360	1477755055	charged multivesicular body protein 5	22	3	3	Carbamidomethylation	24608
893	1141	226533687	venom serine carboxypeptidase precursor	8	4	4		53703
893	1142	1032008196	venom serine carboxypeptidase isoform X1	8	4	4		53720
1449	2645	1477747775	7-methylguanosine phosphate-specific 5'-nucleotidase	10	2	2		33389
260	2062	1477748703	NPC intracellular cholesterol transporter 2 homolog a	12	2	2	Carbamidomethylation	16794
908	1247	1477727885	collagen alpha-1(I) chain	5	4	4		110474
1413	5465	110756942	nucleolysin TIAR	8	2	2		43346
765	1146	110751295	rab GDP dissociation inhibitor beta	11	4	4	Carbamidomethylation	49787
689	1584	1477744101	glutamine:fructose-6-phosphate aminotransferase 1 isoform X4	3	2	2		75864
689	1585	201023359	glutamine:fructose-6-phosphate aminotransferase 1	3	2	2		75910
689	1586	1477744099	glutamine:fructose-6-phosphate aminotransferase 1 isoform X3	3	2	2		76576
689	1587	1477744097	glutamine:fructose-6-phosphate aminotransferase 1 isoform X2	3	2	2		76762
689	1589	1477744095	glutamine:fructose-6-phosphate aminotransferase 1 isoform X1	3	2	2		77475
1064	1403	66512887	inositol monophosphatase 1	14	3	3	Carbamidomethylation	29834
1262	1680	1477757525	pupal cuticle protein	35	3	3		16652
1261	1482	328788252	isopentenyl-diphosphate Delta-isomerase 1 isoform X2	16	3	3	Carbamidomethylation	26076
1261	1483	110756881	isopentenyl-diphosphate Delta-isomerase 1 isoform X1	14	3	3	Carbamidomethylation	28309
695	1344	571537408	C-terminal-binding protein isoform X6	9	3	3		40737
695	1345	571537405	C-terminal-binding protein isoform X5	9	3	3		41287
695	1347	571537401	C-terminal-binding protein isoform X4	7	3	3		49626
695	1348	571537398	C-terminal-binding protein isoform X3	7	3	3		49713
695	1349	571537395	C-terminal-binding protein isoform X2	7	3	3		50175
695	1350	571537387	C-terminal-binding protein isoform X1	7	3	3		50262
695	1351	328776329	C-terminal-binding protein isoform X1	7	3	3		50262
695	1352	571537384	C-terminal-binding protein isoform X1	7	3	3		50262
683	1180	571566909	endoplasmic reticulum resident protein 44 isoform X2	9	3	3		47538
683	1181	328777360	endoplasmic reticulum resident protein 44 isoform X1	9	3	3		49356
690	1699	1477726596	uncharacterized protein LOC100577504	4	2	2		88140
690	1700	1477726601	uncharacterized protein LOC100577504	4	2	2		88140
690	1701	1477726598	uncharacterized protein LOC100577504	4	2	2		88140
615	1118	110766623	ADP-ribosylation factor GTPase-activating protein 2 isoform X2	10	4	4		59473
615	1119	328784241	ADP-ribosylation factor GTPase-activating protein 2 isoform X1	10	4	4		60687
773	1058	571563531	carboxypeptidase Q	10	5	4		52947
773	1059	66564326	carboxypeptidase Q	10	5	4		52947
773	1060	571563527	carboxypeptidase Q	10	5	4		52947
1094	1543	1477717698	dipeptidase 1 isoform X3	6	2	2	Carbamidomethylation	47999
1094	1547	1477717695	dipeptidase 1 isoform X2	5	2	2	Carbamidomethylation	50886
1094	1548	1477717693	dipeptidase 1 isoform X1	5	2	2	Carbamidomethylation	51645
803	2243	1477750964	carboxypeptidase D isoform X2	1	2	2		190333
803	2244	1477750962	carboxypeptidase D isoform X1	1	2	2		190420
923	1455	328777811	DNA ligase 1	9	2	2		31339
684	1007	1615997474	acyl-CoA synthetase family member 2 mitochondrial precursor	6	3	3		68399
684	1042	1477744280	acyl-CoA synthetase family member 2 mitochondrial isoform X1	6	3	3		71915
529	1052	48097746	chromobox protein homolog 1	26	4	4	Carbamidomethylation	21108
737	959	1477734249	uncharacterized protein LOC409713 isoform X1	3	3	3		150963
1254	1616	328782042	pseudouridine-5'-phosphatase isoform X2	13	3	3	Carbamidomethylation	23995
1254	1617	1032002265	pseudouridine-5'-phosphatase isoform X1	12	3	3	Carbamidomethylation	26293
835	1176	1477734757	probable aspartate aminotransferase cytoplasmic	7	3	3		47206
1114	1497	66564615	ubiquitin-conjugating enzyme E2 N	17	4	4	Carbamidomethylation	17226
1071	2092	1477761428	uncharacterized protein LOC409232	4	2	2		76812
693	1075	1477753340	pyrimidodiazepine synthase	18	4	4	Carbamidomethylation	27825
881	1411	1477736266	collagen alpha-1(IV) chain	1	2	2		190943
1697	3490	1477730310	uncharacterized protein LOC724644	13	2	2	Carbamidomethylation	15472
918	1515	328783409	proclotting enzyme	8	3	3		46938
607	1324	66534191	probable histone-binding protein Caf1 isoform X2	4	3	3		48175
607	1326	1031995362	probable histone-binding protein Caf1 isoform X1	4	3	3		48666
1228	1444	66501633	selenocysteine Se-methyltransferase	7	2	2		35519
1433	2164	66529483	adrenodoxin-like protein mitochondrial	15	2	2		19370
1398	2444	1477739642	uncharacterized protein LOC100578507 isoform X1	12	2	2		23136
1448	2593	1477729617	protein CREG1	12	2	2		33763
1259	2537	571500813	40S ribosomal protein S17	25	2	2	Carbamidomethylation	15378
1104	1591	1485835105	histone H4	29	3	3		11381
1104	1592	328789054	histone H4	29	3	3		11381
1104	1593	328791741	histone H4	29	3	3		11381
1104	1594	571506616	histone H4	29	3	3		11381
621	1536	1032013096	leucine-rich repeat-containing protein 70	6	2	2		42779
1092	1398	571548542	CCHC-type zinc finger protein CG3800	24	4	4	Carbamidomethylation	17061
1092	1399	110759374	CCHC-type zinc finger protein CG3800	24	4	4	Carbamidomethylation	17061
1092	1400	328780974	CCHC-type zinc finger protein CG3800	24	4	4	Carbamidomethylation	17061
516	1234	1477731831	uncharacterized protein LOC409300	4	2	2		70932
516	1235	1477731829	uncharacterized protein LOC409300	4	2	2		70932
516	1236	1477731834	uncharacterized protein LOC409300	4	2	2		70932
928	1498	1477738996	protein seele partial	16	3	3		21365
1693	2869	1477745416	N-acetylneuraminate lyase	8	3	3		34054
2106	4256	1477732777	aspartate--tRNA ligase cytoplasmic	3	2	2		60531
1075	1097	335892796	peptidyl-prolyl cis-trans isomerase B precursor	27	4	4	Carbamidomethylation	22644
1392	1556	571563594	poly(rC)-binding protein 3 isoform X4	7	2	2	Carbamidomethylation	38731
1392	1557	571563590	poly(rC)-binding protein 4 isoform X3	5	2	2	Carbamidomethylation	48077
1392	1558	571563586	poly(rC)-binding protein 3 isoform X2	5	2	2	Carbamidomethylation	48045
1392	1565	1477728775	poly(rC)-binding protein 4 isoform X1	4	2	2	Carbamidomethylation	57391
1392	1566	1477728772	poly(rC)-binding protein 4 isoform X1	4	2	2	Carbamidomethylation	57391
1392	1567	1032007138	poly(rC)-binding protein 4 isoform X1	4	2	2	Carbamidomethylation	57391
1392	1568	571563582	poly(rC)-binding protein 4 isoform X1	4	2	2	Carbamidomethylation	57391
1082	1435	66535729	signal transducing adapter molecule 1	9	3	3		59780
741	1140	1477751687	coiled-coil and C2 domain-containing protein 1-like isoform X2	4	3	3		92431
741	1143	1477751685	coiled-coil and C2 domain-containing protein 1-like isoform X1	4	3	3		93859
842	1903	571518500	40S ribosomal protein S21	30	2	2		9210
860	1233	66566311	protein SGT1 homolog isoform X1	17	3	3		24632
501	868	1477757668	LOW QUALITY PROTEIN: uncharacterized protein LOC725838	5	4	4		85471
991	1346	335892837	ubiquitin-conjugating enzyme E2 G1	11	2	2		19324
1110	2042	66557634	short-chain specific acyl-CoA dehydrogenase mitochondrial	5	2	2		44609
1423	3058	66512107	proteasome subunit beta type-1	11	2	2		26085
987	1144	1477761807	ras-related protein Rab-7a	23	4	4		23206
896	1853	571531748	charged multivesicular body protein 2a	15	2	2		25792
896	1854	66509926	charged multivesicular body protein 2a	15	2	2		25792
859	4340	328777308	translation machinery-associated protein 7 homolog	34	4	4		6989
541	1055	328790880	eukaryotic translation initiation factor 3 subunit A	3	4	4		129903
1733	4520	110762813	60S ribosomal protein L22	17	2	2		16252
738	1226	571550343	fatty acid synthase	1	3	3		264434
2030	2712	1477745001	flocculation protein FLO11	14	2	2		37433
1093	1465	58585118	odorant binding protein 4 precursor	28	3	3	Carbamidomethylation	15330
1708	3076	571547971	40S ribosomal protein S8 isoform X1	12	2	2		23902
1708	3546	74271822	40S ribosomal protein S8	12	2	2		23988
1422	2842	1032019065	dynein light chain roadblock-type 2	29	2	2		10802
714	6335	110762940	cytochrome c oxidase copper chaperone	30	2	2	Carbamidomethylation	7439
1200	1698	66558956	60S ribosomal protein L23	20	2	2	Carbamidomethylation	14807
1253	1576	1032010648	40S ribosomal protein SA	11	3	3	Carbamidomethylation	33765
852	1271	571517038	estradiol 17-beta-dehydrogenase 8	22	4	4		26354
679	1315	1477739304	SUMO-activating enzyme subunit 1	6	4	4		37745
924	1495	1477754348	proteasome subunit alpha type-2	12	3	3		25785
1455	4702	1032021156	mitochondrial intermembrane space import and assembly protein 40-B	13	2	2		17210
1455	4703	1032021158	mitochondrial intermembrane space import and assembly protein 40-B	13	2	2		17210
1455	4704	1032021160	mitochondrial intermembrane space import and assembly protein 40-B	13	2	2		17210
977	1524	292494897	cuticular protein precursor	31	2	2		18611
746	1020	1477746270	NEDD8-activating enzyme E1 catalytic subunit	12	4	4	Carbamidomethylation	49395
746	1021	571522945	NEDD8-activating enzyme E1 catalytic subunit	12	4	4	Carbamidomethylation	49395
1229	1470	1477717680	endophilin-A isoform X7	7	3	3		43871
1229	1471	1477717678	endophilin-A isoform X6	7	3	3		43994
1229	1472	1477717675	endophilin-A isoform X5	7	3	3		44338
1229	1474	1477717673	endophilin-A isoform X4	7	3	3		44932
1229	1475	1477717670	endophilin-A isoform X3	7	3	3		45276
1229	1476	1477717668	endophilin-A isoform X2	7	3	3		45645
1229	1478	1477717663	endophilin-A isoform X1	7	3	3		45989
1229	1479	1477717665	endophilin-A isoform X1	7	3	3		45989
1229	1480	1477717660	endophilin-A isoform X1	7	3	3		45989
1229	1516	1477717690	endophilin-A isoform X11	8	3	3		40371
1229	1519	1477717688	endophilin-A isoform X10	8	3	3		40839
1229	1520	1477717685	endophilin-A isoform X9	8	3	3		41777
1229	1521	1477717683	endophilin-A isoform X8	8	3	3		42489
1374	1494	328782334	ras GTPase-activating protein-binding protein 2	5	2	2		67971
895	1810	1032028096	GIGYF family protein CG11148 isoform X3	2	2	2		146021
895	1811	571545516	GIGYF family protein CG11148 isoform X2	2	2	2		157387
895	1812	571545504	GIGYF family protein CG11148 isoform X1	2	2	2		157614
895	1813	571545508	GIGYF family protein CG11148 isoform X1	2	2	2		157614
616	1166	1477749786	alcohol dehydrogenase [NADP(+)] isoform X2	10	2	2		37798
616	1167	1477749782	alcohol dehydrogenase [NADP(+)] isoform X1	8	2	2		44048
821	1371	571564872	lachesin isoform X2	13	3	3		40163
821	1372	110761725	lachesin isoform X1	12	3	3		40822
687	1272	1032002124	golgin subfamily A member 6-like protein 22 isoform X2	4	3	3		81209
1206	1275	66519233	mitochondrial import inner membrane translocase subunit TIM44	11	4	4		52191
1106	1914	288872185	cytochrome c oxidase subunit VIb polypeptide 1	43	2	2		10892
974	1085	1477729011	fasciclin-3 isoform X3	8	3	3		61198
974	1086	1477729009	fasciclin-3 isoform X2	8	3	3		63037
974	1087	1477729007	fasciclin-3 isoform X1	8	3	3		63108
974	1092	1477729017	fasciclin-3 isoform X6	9	3	3		57609
974	1093	1477729015	fasciclin-3 isoform X5	9	3	3		59432
974	1094	1477729013	fasciclin-3 isoform X4	9	3	3		59519
891	1437	1477741209	acetyl-CoA acetyltransferase cytosolic	5	2	2		41480
1040	1456	328792738	multifunctional methyltransferase subunit TRM112-like protein	40	3	3		13925
754	1031	1477745602	LOW QUALITY PROTEIN: nidogen-2	3	3	3	Carbamidomethylation	159832
1068	1310	66499088	alpha-tocopherol transfer protein-like	13	3	3	Carbamidomethylation	35296
660	1274	66506394	histone H2A	34	4	4		14289
446	1113	328790489	26S proteasome non-ATPase regulatory subunit 10	22	4	4	Carbamidomethylation	24778
1396	2190	1031996051	phosphomannomutase	8	2	2		30390
1396	2191	66533867	phosphomannomutase	8	2	2		30390
1396	2192	571578233	phosphomannomutase	8	2	2		30390
1396	2193	571578231	phosphomannomutase	8	2	2		30390
851	1110	48104663	guanine nucleotide-binding protein subunit beta-like protein	12	3	3		35755
1084	2046	1477747349	NADH dehydrogenase [ubiquinone] 1 alpha subcomplex subunit 5	24	2	2		13834
823	1908	66543950	ubiquitin thioesterase OTU1	7	3	3		34532
845	1219	66530338	probable phosphoserine aminotransferase	13	4	4		41452
833	1267	571544412	ATPase ASNA1 homolog	5	2	2		38325
1101	1316	48095068	plastin-2 isoform X2	6	4	4	Carbamidomethylation	70760
1101	1317	1032015741	plastin-2 isoform X1	5	4	4	Carbamidomethylation	71985
768	1290	1477728367	proteasome subunit beta type-6	14	5	5		25090
1431	2037	328783319	ADP-ribosylation factor-like protein 3	16	2	2		20164
745	1114	571529944	neuroglian isoform X2	3	3	3		139484
745	1115	328788305	neuroglian isoform X1	3	3	3		139760
745	1116	1032020881	neuroglian isoform X1	3	3	3		139760
745	1117	1477748572	neuroglian isoform X1	3	3	3		139760
847	1288	571575626	ruvB-like 2	5	2	2		51415
975	1254	1477758771	uncharacterized protein LOC725439	8	3	3		48342
975	1255	1477758769	uncharacterized protein LOC725439	8	3	3		48342
1061	1606	1477723080	protein windpipe	3	2	2	Carbamidomethylation	69781
1061	1607	1477723083	protein windpipe	3	2	2	Carbamidomethylation	69781
856	1488	110749126	glucose dehydrogenase [FAD quinone]	4	3	3		70124
856	1489	328788571	glucose dehydrogenase [FAD quinone]	4	3	3		70124
856	1490	328788573	glucose dehydrogenase [FAD quinone]	4	3	3		70124
756	983	1477724727	ATP-dependent RNA helicase p62-like isoform X3	7	4	2	Carbamidomethylation	58771
756	984	1477724725	ATP-dependent RNA helicase p62-like isoform X3	7	4	2	Carbamidomethylation	58771
756	985	1477724723	ATP-dependent RNA helicase p62-like isoform X2	7	4	2	Carbamidomethylation	59766
756	987	1477724721	ATP-dependent RNA helicase p62-like isoform X1	7	4	2	Carbamidomethylation	60408
902	1500	328789575	putative oxidoreductase GLYR1 homolog	4	3	3	Carbamidomethylation	54641
1451	3115	328783818	dynein light chain 2 cytoplasmic	25	2	2	Carbamidomethylation	10358
1246	5667	571526870	omega-conotoxin-like protein 1	14	2	2	Oxidation (M)	8298
1424	3105	571542806	D-3-phosphoglycerate dehydrogenase	6	2	2	Carbamidomethylation	55929
1424	3106	571542802	D-3-phosphoglycerate dehydrogenase	6	2	2	Carbamidomethylation	55929
829	1569	571532377	cytochrome b-c1 complex subunit Rieske mitochondrial	7	2	2		29811
899	1615	1477733892	protein Skeletor isoforms B/C isoform X3	2	2	2		120188
899	1663	1477733890	protein Skeletor isoforms B/C isoform X2	2	2	2		150543
899	1664	1477733888	protein Skeletor isoforms B/C isoform X1	2	2	2		150671
1225	1238	288869485	cuticular protein analogous to peritrophins 3-D precursor	13	3	3	Carbamidomethylation	25422
776	2197	328793847	ubiquitin-conjugating enzyme E2 G2 isoform X1	13	2	2		19020
461	1046	1477731481	protein HGV2	7	3	3	Carbamidomethylation	50677
461	1047	1477731477	protein HGV2	7	3	3	Carbamidomethylation	50677
461	1048	1477731479	protein HGV2	7	3	3	Carbamidomethylation	50677
965	1965	1477751596	calcium-dependent protein kinase 4	3	2	2		79889
1086	2087	110765112	ubiquitin-fold modifier 1 isoform X2	46	2	2		9448
658	1440	571529779	PRKC apoptosis WT1 regulator protein isoform X6	9	3	3		34731
658	1441	571529770	PRKC apoptosis WT1 regulator protein isoform X4	8	3	3		35447
658	1442	571529767	PRKC apoptosis WT1 regulator protein isoform X2	8	3	3		36139
658	1443	571529763	PRKC apoptosis WT1 regulator protein isoform X1	8	3	3		36665
658	1510	571529785	PRKC apoptosis WT1 regulator protein isoform X8	9	3	3		33603
658	1511	571529782	PRKC apoptosis WT1 regulator protein isoform X7	9	3	3		34318
658	1512	328788274	PRKC apoptosis WT1 regulator protein isoform X5	8	3	3		35010
658	1513	571529773	PRKC apoptosis WT1 regulator protein isoform X3	8	3	3		35537
658	1514	1477748201	PRKC apoptosis WT1 regulator protein isoform X9	8	3	3		37772
524	945	1477714590	glutamic acid-rich protein-like	9	4	4		56654
612	1105	571549435	beta-hexosaminidase subunit beta	4	3	3		64199
1461	1598	1477740636	40S ribosomal protein S27	22	2	2	Carbamidomethylation	9633
1461	1599	1477740638	40S ribosomal protein S27	22	2	2	Carbamidomethylation	9633
2067	3269	48102172	NEDD8-conjugating enzyme Ubc12	14	2	2	Carbamidomethylation	20530
1406	1933	1031995407	HBS1-like protein isoform X1	3	2	2		80084
1722	2827	58585174	hymenoptaecin preproprotein	15	2	2		14492
1736	5471	110766823	40S ribosomal protein S20	22	2	2	Carbamidomethylation	13677
1629	2002	328793715	methylglutaconyl-CoA hydratase mitochondrial	10	2	2		32431
2843	5521	1477738385	formin-1 isoform X1	5	2	2	Carbamidomethylation	36849
2843	5522	1477738381	formin-1 isoform X1	5	2	2	Carbamidomethylation	36849
1096	1821	328789000	notch homolog 2 N-terminal-like protein	17	2	2	Carbamidomethylation	14469
1264	2049	328781237	tetra-peptide repeat homeobox protein 1	19	2	2		17756
1590	1640	1032006286	serine/threonine-protein phosphatase 6 regulatory subunit 3 isoform X2	3	2	2		96657
1590	1665	571557724	serine/threonine-protein phosphatase 6 regulatory subunit 3 isoform X1	3	2	2		97499
1590	1666	571557718	serine/threonine-protein phosphatase 6 regulatory subunit 3 isoform X1	3	2	2		97499
1590	1667	571557721	serine/threonine-protein phosphatase 6 regulatory subunit 3 isoform X1	3	2	2		97499
920	1610	328780997	uncharacterized protein LOC409805 isoform X2	8	2	2		29734
920	1618	571548638	uncharacterized protein LOC409805 isoform X1	7	2	2		32749
920	1619	571548634	uncharacterized protein LOC409805 isoform X1	7	2	2		32749
1083	1724	571525354	protein CASC3 isoform X2	5	2	2		90828
1083	1730	328787697	protein CASC3 isoform X1	5	2	2		91913
1361	2561	571519331	protein alan shepard isoform X5	5	2	2		57520
1361	2651	1477743392	protein alan shepard isoform X14	6	2	2		44362
1361	2667	571519348	protein alan shepard isoform X9	5	2	2		56421
1361	2668	571519345	protein alan shepard isoform X8	5	2	2		56677
1361	2669	571519342	protein alan shepard isoform X7	5	2	2		56919
1361	2670	571519338	protein alan shepard isoform X6	5	2	2		57338
1361	2671	571519327	protein alan shepard isoform X4	5	2	2		57594
1361	2672	571519324	protein alan shepard isoform X3	5	2	2		57836
1361	2673	1032017434	protein alan shepard isoform X2	5	2	2		58223
1361	2674	1032017432	protein alan shepard isoform X1	5	2	2		58437
1242	2915	1477746762	glutathione S-transferase 1-1	5	2	2		26951
1463	5474	571536191	E3 ubiquitin-protein ligase RNF126 isoform X4	7	2	2	Carbamidomethylation	33761
1463	5475	571536188	E3 ubiquitin-protein ligase RNF126 isoform X3	7	2	2	Carbamidomethylation	33848
1463	5476	571536184	E3 ubiquitin-protein ligase RNF126-A isoform X2	6	2	2	Carbamidomethylation	34292
1463	5477	571536177	E3 ubiquitin-protein ligase RNF126-A isoform X1	6	2	2	Carbamidomethylation	34379
1463	5478	328791627	E3 ubiquitin-protein ligase RNF126-A isoform X1	6	2	2	Carbamidomethylation	34379
1463	5479	571536180	E3 ubiquitin-protein ligase RNF126-A isoform X1	6	2	2	Carbamidomethylation	34379
2607	1883	571526210	activated RNA polymerase II transcriptional coactivator p15	25	2	2	Carbamidomethylation	13823
2607	1884	66506335	activated RNA polymerase II transcriptional coactivator p15	25	2	2	Carbamidomethylation	13823
1670	2625	1477728930	collagen alpha-2(IV) chain-like	1	2	2		272600
1678	3409	66561731	phosphoribosyl pyrophosphate synthase-associated protein 2	10	2	2		39065
2097	3065	1032025973	transcription initiation factor TFIID subunit 12 isoform X1	12	2	2		36981
2097	3137	1032025977	transcription initiation factor TFIID subunit 12 isoform X4	15	2	2		28628
2097	3138	1477753317	transcription initiation factor TFIID subunit 12 isoform X4	15	2	2		28628
2097	3139	571539220	transcription initiation factor TFIID subunit 12 isoform X3	14	2	2		31717
2097	3140	328784406	transcription initiation factor TFIID subunit 12 isoform X2	12	2	2		35653
1235	1332	66547108	glucosamine-6-phosphate isomerase	14	3	3	Carbamidomethylation	31694
1235	1333	1031998957	glucosamine-6-phosphate isomerase	14	3	3	Carbamidomethylation	31694
1235	1334	571501733	glucosamine-6-phosphate isomerase	14	3	3	Carbamidomethylation	31694
946	1976	1477723211	uncharacterized protein LOC412607 isoform X3	1	2	2		131011
946	1977	1477723205	uncharacterized protein LOC412607 isoform X1	1	2	2		133935
946	1980	1477723208	uncharacterized protein LOC412607 isoform X2	1	2	2		133833
990	1506	66505925	splicing factor 3B subunit 1 isoform X1	3	2	2		147680
831	1003	1477748149	protein phosphatase 1B isoform X2	7	3	3	Carbamidomethylation	41715
2028	2538	1477747360	putative epidermal cell surface receptor isoform X3	1	2	2	Carbamidomethylation	171255
2028	2539	1477747357	putative epidermal cell surface receptor isoform X2	1	2	2	Carbamidomethylation	171734
2028	2540	1477747354	putative epidermal cell surface receptor isoform X1	1	2	2	Carbamidomethylation	173442
2028	2600	1477747363	putative epidermal cell surface receptor isoform X4	1	2	2	Carbamidomethylation	159417
930	1805	571578042	NADH dehydrogenase [ubiquinone] 1 alpha subcomplex subunit 2	27	3	3	Carbamidomethylation	10958
978	1559	110760993	uncharacterized protein LOC551323 isoform X1	4	2	2	Carbamidomethylation	62233
1450	2721	66522335	26S proteasome non-ATPase regulatory subunit 7	9	2	2	Carbamidomethylation	36454
1355	1857	1477733701	glutathione S-transferase D1 isoform X2	12	2	2		25169
1355	1858	295842263	glutathione S-transferase D1	12	2	2		25169
1355	1859	1477733699	glutathione S-transferase D1 isoform X2	12	2	2		25169
1355	1860	571574325	glutathione S-transferase D1 isoform X1	11	2	2		27572
1300	1824	1477751753	coiled-coil domain-containing protein 39 isoform X2	2	2	2		139711
1230	1704	571537253	transcriptional activator protein Pur-beta isoform X4	9	2	2	Carbamidomethylation	43036
1230	1705	571537249	transcriptional activator protein Pur-beta isoform X3	9	2	2	Carbamidomethylation	43758
1230	1706	571537245	transcriptional activator protein Pur-beta isoform X2	9	2	2	Carbamidomethylation	43457
1230	1709	571537241	transcriptional activator protein Pur-beta isoform X1	9	2	2	Carbamidomethylation	44179
1230	1839	1477754981	transcriptional activator protein Pur-beta isoform X8	12	2	2	Carbamidomethylation	34881
1230	1840	1477754977	transcriptional activator protein Pur-beta isoform X7	12	2	2	Carbamidomethylation	34357
1230	1841	1477754975	transcriptional activator protein Pur-beta isoform X6	12	2	2	Carbamidomethylation	35079
1230	1845	1477754972	transcriptional activator protein Pur-beta isoform X5	12	2	2	Carbamidomethylation	35500
836	1328	1032008644	protein l(2)37Cc	10	2	2		30011
836	1329	571567070	protein l(2)37Cc	10	2	2		30011
836	1330	571567066	protein l(2)37Cc	10	2	2		30011
1115	1668	1477717477	protein numb isoform X3	4	2	2		68750
1115	1669	1477717474	protein numb isoform X3	4	2	2		68750
1115	1670	1477717472	protein numb isoform X2	4	2	2		71624
1115	1675	1477717467	protein numb isoform X1	4	2	2		72493
1115	1676	1477717470	protein numb isoform X1	4	2	2		72493
1115	1677	1477717465	protein numb isoform X1	4	2	2		72493
799	1964	571556676	galactokinase	6	3	3		43264
900	1161	1477742887	mitochondrial-processing peptidase subunit alpha	8	3	3		61568
2122	1537	571540316	TOM1-like protein 2 isoform X3	5	3	3		55150
2122	1538	571540312	TOM1-like protein 2 isoform X2	5	3	3		56405
2122	1539	328788965	TOM1-like protein 2 isoform X1	5	3	3		58468
989	1416	328790418	nuclear pore glycoprotein p62 isoform X2	5	2	2	Carbamidomethylation	47088
989	1417	571504473	nuclear pore glycoprotein p62 isoform X1	5	2	2	Carbamidomethylation	47601
1465	5488	571522677	venom serine protease Bi-VSP	7	2	2	Carbamidomethylation	39483
2027	1549	1477758256	UPF0160 protein MYG1 mitochondrial isoform X2	6	2	2		37746
2027	1550	1477758254	UPF0160 protein MYG1 mitochondrial isoform X1	5	2	2		41856
1260	2703	1032019331	ankyrin repeat domain-containing protein 49	14	2	2	Carbamidomethylation	23850
1445	1736	571572722	adenosine kinase 1 isoform X2	9	2	2		37959
1445	1742	66563613	adenosine kinase 1 isoform X1	9	2	2		38505
1628	1993	66522082	GMP synthase [glutamine-hydrolyzing]	4	2	2		78753
1197	1382	66504343	40S ribosomal protein S3	9	2	2	Carbamidomethylation	26842
1742	1703	66509537	haloacid dehalogenase-like hydrolase domain-containing protein 2	14	3	3		28187
3355	2602	571501059	importin subunit alpha-3	8	2	2		57360
1745	5489	571576460	pterin-4-alpha-carbinolamine dehydratase	12	2	2		16882
986	1862	1477729318	disks large 1 tumor suppressor protein isoform X11	5	2	2	Carbamidomethylation	104951
986	1863	1477729316	disks large 1 tumor suppressor protein isoform X10	4	2	2	Carbamidomethylation	111951
986	1864	1477729314	disks large 1 tumor suppressor protein isoform X9	4	2	2	Carbamidomethylation	113280
986	1865	1477729312	disks large 1 tumor suppressor protein isoform X8	4	2	2	Carbamidomethylation	114720
986	1866	1477729310	disks large 1 tumor suppressor protein isoform X7	4	2	2	Carbamidomethylation	114841
986	1873	1477729308	disks large 1 tumor suppressor protein isoform X6	4	2	2	Carbamidomethylation	116281
986	1874	1477729325	disks large 1 tumor suppressor protein isoform X14	5	2	2	Carbamidomethylation	101488
986	1875	1477729323	disks large 1 tumor suppressor protein isoform X13	5	2	2	Carbamidomethylation	102280
986	1876	1477729321	disks large 1 tumor suppressor protein isoform X12	5	2	2	Carbamidomethylation	102772
986	1877	1477729304	disks large 1 tumor suppressor protein isoform X4	4	2	2	Carbamidomethylation	118892
986	1878	1477729302	disks large homolog 4 isoform X3	4	2	2	Carbamidomethylation	119047
986	1879	1477729298	disks large 1 tumor suppressor protein isoform X1	4	2	2	Carbamidomethylation	120331
986	1880	1477729306	disks large 1 tumor suppressor protein isoform X5	4	2	2	Carbamidomethylation	116921
2140	5482	48095960	cytochrome c oxidase subunit 5A mitochondrial	12	2	2		17620
909	1309	66551967	60S ribosomal protein L13	12	3	3		25303
850	5793	66543732	NFU1 iron-sulfur cluster scaffold homolog mitochondrial	3	2	2		31249
1193	1881	328784032	density-regulated protein homolog isoform X1	7	2	2		20703
1193	1952	571519221	density-regulated protein homolog isoform X2	7	2	2		20604
1375	1575	571578218	protein NipSnap	7	2	2		33036
1418	2211	48098155	cytosolic Fe-S cluster assembly factor NUBP2 homolog	11	2	2	Carbamidomethylation	28063
586	1697	328785946	ATP synthase-coupling factor 6 mitochondrial	23	2	2		10958
1410	3583	66522796	pyridoxine-5'-phosphate oxidase	7	2	2	Carbamidomethylation	28100
3792	5507	1477749487	uncharacterized protein C14orf119	21	2	2		13712
3792	5508	1477749490	uncharacterized protein C14orf119	21	2	2		13712
3792	5509	1477749493	uncharacterized protein C14orf119	21	2	2		13712
912	1577	237681308	glutathione S-transferase S1	8	3	3		23762
912	1578	1477744278	glutathione S-transferase S1 isoform X1	8	3	3		23762
1081	1369	66509531	splicing factor 1 isoform X1	7	3	3		66603
1453	3786	66499731	actin-related protein 3	8	2	2	Carbamidomethylation	46859
910	1404	571571008	guanine nucleotide-binding protein G(I)/G(S)/G(T) subunit beta-1	9	3	3	Carbamidomethylation	37370
910	1405	66523907	guanine nucleotide-binding protein G(I)/G(S)/G(T) subunit beta-1	9	3	3	Carbamidomethylation	37370
910	1406	571571014	guanine nucleotide-binding protein G(I)/G(S)/G(T) subunit beta-1	9	3	3	Carbamidomethylation	37370
913	1696	1477725718	bile salt-activated lipase isoform X2	5	3	3		49730
913	1785	1477725714	esterase FE4 isoform X1	4	3	3		61196
2065	2851	571525036	valacyclovir hydrolase	7	2	2		33599
1117	2394	571578878	40S ribosomal protein S19	12	2	2		17342
1516	1819	1477723693	RANBP2-like and GRIP domain-containing protein 5/6 isoform X2	1	2	2		314709
1516	1820	1477723691	RANBP2-like and GRIP domain-containing protein 5/6 isoform X1	1	2	2		315951
1342	1374	1477744451	protein lap4 isoform X7	1	2	2		217171
1342	1375	1477744448	protein lap4 isoform X6	1	2	2		219127
1342	1376	1477744446	protein lap4 isoform X5	1	2	2		225687
1342	1377	1477744444	protein lap4 isoform X4	1	2	2		225815
1342	1378	1477744442	protein lap4 isoform X3	1	2	2		226458
1342	1379	1477744440	protein lap4 isoform X2	1	2	2		226586
1342	1380	1477744438	protein lap4 isoform X1	1	2	2		226973
1342	1389	1477744453	protein lap4 isoform X8	1	2	2		210944
1108	1957	66515294	V-type proton ATPase subunit D 1	7	2	2		27466
2500	1496	48130977	60S ribosomal protein L18a	17	3	3		21022
1376	1605	571503771	vacuolar protein sorting-associated protein 4B isoform X1	5	2	2		49699
1376	1608	66564933	vacuolar protein sorting-associated protein 4B isoform X2	5	2	2		49329
1194	1988	328786226	neurotrimin	5	2	2		58660
1614	2176	1032021827	V-type proton ATPase subunit C isoform X2	7	2	2		44708
1614	2177	571527273	V-type proton ATPase subunit C isoform X2	7	2	2		44708
1614	2179	1032021824	V-type proton ATPase subunit C isoform X1	6	2	2		50217
1614	2180	571527268	V-type proton ATPase subunit C isoform X1	6	2	2		50217
1676	3258	1032016009	uncharacterized protein LOC726803 isoform X2	20	2	2		13578
1676	3259	571512881	uncharacterized protein LOC726803 isoform X1	17	2	2		15573
1454	4444	328784214	coiled-coil domain-containing protein 43	9	2	2		23798
2610	2868	110750747	signal recognition particle 9 kDa protein	31	2	2		9359
1247	1963	66561330	phosphoglucomutase isoform X1	3	2	2		61959
1263	1825	1032018413	copper chaperone for superoxide dismutase isoform X5	9	2	2		28678
1263	1826	1032018409	copper chaperone for superoxide dismutase isoform X4	9	2	2		28898
1263	1827	1032018407	copper chaperone for superoxide dismutase isoform X3	9	2	2		29199
1263	1828	1032018405	copper chaperone for superoxide dismutase isoform X2	8	2	2		29614
1263	1829	1032018411	copper chaperone for superoxide dismutase isoform X1	8	2	2		29915
2094	2475	66517659	glyoxalase domain-containing protein 4	12	2	2		32128
1862	2113	571552393	polyadenylate-binding protein 1	4	2	2		70178
664	1473	1477725103	delta-1-pyrroline-5-carboxylate dehydrogenase mitochondrial	2	2	2		63508
1408	2628	66549799	60S ribosomal protein L23a	7	2	2		26606
1105	1793	571521314	vacuolar protein sorting-associated protein 29	17	3	3		20537
1003	3537	571541867	poly(ADP-ribose) glycohydrolase ARH3	6	3	3		38965
1003	3538	1477758263	poly(ADP-ribose) glycohydrolase ARH3	6	3	3		38965
1003	3539	1477758261	poly(ADP-ribose) glycohydrolase ARH3	6	3	3		38965
1695	3099	1477735384	huntingtin-interacting protein K	15	2	2		13385
2555	2707	1032021227	THAP domain-containing protein 4	11	2	2	Carbamidomethylation	19706
2036	3047	1477720191	LOW QUALITY PROTEIN: protein AATF	4	2	2		64842
2168	5527	1032016030	D-aminoacyl-tRNA deacylase 1	13	2	2		17936
1735	5027	1477738394	UPF0235 protein C15orf40 homolog	29	2	2		15740
926	1662	66558220	ras-related protein Rac1	10	2	2	Carbamidomethylation	21469
976	1396	201023353	esterase A2	4	2	2		59669
976	1397	1477731271	esterase A2 isoform X1	4	2	2		59669
840	1530	1477728292	methionine aminopeptidase 1	6	2	2	Carbamidomethylation	42273
1457	5494	571560041	SUMO-conjugating enzyme UBC9-B	14	2	2		18203
1457	5495	571560038	SUMO-conjugating enzyme UBC9-B	14	2	2		18203
1116	1803	328778625	WD repeat-containing protein 61	8	3	3		36063
979	1588	66507594	trifunctional enzyme subunit beta mitochondrial	4	2	2		50918
1746	5500	1032002270	riboflavin kinase	14	2	2		16900
1668	2155	254910938	defensin-1 preproprotein	24	2	2	Carbamidomethylation	10717
971	1627	1477734625	serine/threonine-protein kinase 10 isoform X2	1	2	2		178748
971	1628	1477734623	serine/threonine-protein kinase 10-A isoform X1	1	2	2		182588
1394	1934	1477752797	septin-2 isoform X1	6	2	2		47625
1394	1935	571534388	septin-2 isoform X2	6	2	2		48085
1356	1999	571512793	host cell factor 1 isoform X2	1	2	2		167123
1356	2000	1032015839	host cell factor 1 isoform X1	1	2	2		167379
1356	2001	1032015837	host cell factor 1 isoform X1	1	2	2		167379
1207	1422	110768098	protein krasavietz	7	3	3		48483
1405	1638	571521667	uncharacterized protein LOC409324	7	2	2	Carbamidomethylation	35154
1683	1806	335057536	chromatin modifying protein 1	8	2	2		22349
1667	1525	48103127	40S ribosomal protein S2	11	3	3	Carbamidomethylation	30332
1716	2213	1477743501	vacuolar protein sorting-associated protein VTA1 homolog	9	2	2		32520
1716	2214	1477743503	vacuolar protein sorting-associated protein VTA1 homolog	9	2	2		32520
996	1926	48104474	NADH dehydrogenase [ubiquinone] iron-sulfur protein 6 mitochondrial	21	2	2	Carbamidomethylation	14013
997	2026	571576013	eukaryotic translation initiation factor 5B isoform X1	2	2	2		119181
1720	2618	1032027868	protein singed	5	2	2		58255
1720	2619	571546491	protein singed	5	2	2		58255
1720	2620	66549818	protein singed	5	2	2		58255
2804	4925	571555418	RNA-binding protein 24 isoform X2	11	2	2		28385
2804	4926	328786604	RNA-binding protein 38 isoform X1	9	2	2		33946
739	1358	571558147	serine hydroxymethyltransferase cytosolic isoform X2	5	3	3		58625
739	1359	571558143	serine hydroxymethyltransferase cytosolic isoform X1	5	3	3		61232
2104	4030	571558984	bifunctional methylenetetrahydrofolate dehydrogenase/cyclohydrolase mitochondrial isoform X5	9	2	2		36072
2104	4033	571558981	bifunctional methylenetetrahydrofolate dehydrogenase/cyclohydrolase mitochondrial isoform X4	8	2	2		37113
1417	2060	1477733940	protein draper isoform X3	3	2	2	Carbamidomethylation	106376
1417	2061	1477733938	protein draper isoform X2	3	2	2	Carbamidomethylation	106669
1417	2064	1477733936	protein draper isoform X1	3	2	2	Carbamidomethylation	110548
995	1725	66504777	rRNA 2'-O-methyltransferase fibrillarin isoform X1	8	2	2		32302
1610	7166	571569186	B-cell receptor-associated protein 31	5	2	2		26730
2761	5486	1477721486	serine protease inhibitor 88Ea isoform X2	9	2	2		46820
2761	5487	571552510	serine protease inhibitor 88Ea isoform X1	9	2	2		50736
1189	1861	1477743188	putative glutamate synthase [NADPH] isoform X3	1	2	2		212977
1189	1867	1477743186	putative glutamate synthase [NADPH] isoform X2	1	2	2		229641
1189	1868	1477743178	putative glutamate synthase [NADPH] isoform X1	1	2	2		229772
1189	1869	1477743184	putative glutamate synthase [NADPH] isoform X1	1	2	2		229772
1189	1870	1477743182	putative glutamate synthase [NADPH] isoform X1	1	2	2		229772
1189	1871	1477743180	putative glutamate synthase [NADPH] isoform X1	1	2	2		229772
1432	2039	1032021329	40S ribosomal protein S25	16	2	2		13436
1041	1622	1477739308	uncharacterized protein LOC410793	0	2	2		500307
1255	1916	1477746953	dystroglycan isoform X2	2	2	2		130879
1255	1917	1477746945	dystroglycan isoform X1	2	2	2		147389
1255	1918	1477746942	dystroglycan isoform X1	2	2	2		147389
1255	1919	1477746947	dystroglycan isoform X1	2	2	2		147389
1255	1920	1477746939	dystroglycan isoform X1	2	2	2		147389
1255	1921	1477746950	dystroglycan isoform X1	2	2	2		147389
1241	2285	571542290	alanine aminotransferase 1	3	2	2		60829
2745	4086	399220314	cuticular protein 17 precursor	8	2	2		17470
1706	2653	110761813	PEST proteolytic signal-containing nuclear protein	13	2	2		17786
1682	1609	571565639	6-phosphogluconate dehydrogenase decarboxylating	6	2	2	Carbamidomethylation	52897
1972	2319	1477752206	protein phosphatase 1 regulatory subunit 7	9	2	2		36991
1685	2011	571563710	NADP-dependent malic enzyme isoform X2	3	2	2	Carbamidomethylation	67396
1685	2013	328778238	NADP-dependent malic enzyme isoform X1	3	2	2	Carbamidomethylation	71284
1684	1808	328782836	abscission/NoCut checkpoint regulator	6	2	2		36582
1844	2253	1477737126	mitogen-activated protein kinase-binding protein 1 isoform X10	1	2	2		175152
1844	2268	1477737120	uncharacterized protein LOC100576709 isoform X8	1	2	2		248338
1844	2269	1477737117	uncharacterized protein LOC100576709 isoform X7	1	2	2		252358
1844	2270	1477737114	uncharacterized protein LOC100576709 isoform X6	1	2	2		255083
1844	2271	1477737111	uncharacterized protein LOC100576709 isoform X5	1	2	2		256553
1844	2272	1477737108	uncharacterized protein LOC100576709 isoform X4	1	2	2		256530
1844	2273	1477737093	uncharacterized protein LOC100576709 isoform X2	1	2	2		258541
1844	2274	1477737099	uncharacterized protein LOC100576709 isoform X3	1	2	2		258400
1844	2275	1477737101	uncharacterized protein LOC100576709 isoform X3	1	2	2		258400
1844	2276	1477737096	uncharacterized protein LOC100576709 isoform X3	1	2	2		258400
1844	2277	1477737105	uncharacterized protein LOC100576709 isoform X3	1	2	2		258400
1844	2278	1477737084	uncharacterized protein LOC100576709 isoform X1	1	2	2		259256
1844	2279	1477737087	uncharacterized protein LOC100576709 isoform X1	1	2	2		259256
1844	2280	1477737090	uncharacterized protein LOC100576709 isoform X1	1	2	2		259256
1725	2961	1032002626	esterase E4	4	2	2		73325
2153	3184	328783193	farnesol dehydrogenase	7	2	2		28096
1893	2614	1477739653	RNA exonuclease 1 homolog isoform X2	2	2	2		136002
1893	2615	1477739650	RNA exonuclease 1 homolog isoform X1	2	2	2		136530
1715	5545	66521514	barrier-to-autointegration factor B	19	2	2		10113
1252	5686	1477735940	thioredoxin domain-containing protein 5 homolog	4	2	2		45225
2062	2408	328793712	N-sulphoglucosamine sulphohydrolase	4	2	2		59898
1435	3128	328793329	uncharacterized protein LOC552154	7	2	2		26953
1671	2694	58585090	glucose oxidase	3	2	2		67938
2099	3383	1477722420	dnaJ homolog subfamily C member 3	3	2	2		55546
10	4036	1032027908	myosin heavy chain non-muscle isoform X6	10	14	14		225610
10	12771	571546736	myosin heavy chain non-muscle isoform X5	10	14	14		226413
10	12772	571546728	myosin heavy chain non-muscle isoform X4	10	14	14		227205
10	4042	1032027904	myosin heavy chain non-muscle isoform X3	10	14	14		228148
10	12773	1032027902	myosin heavy chain non-muscle isoform X2	10	14	14		228183
10	4043	571546720	myosin heavy chain non-muscle isoform X1	10	14	14		228509
16	102	1477744209	filamin-like isoform X4	7	13	13		243099
16	100	1477744207	filamin-like isoform X3	7	13	13		243590
16	101	334724440	filamin-like	7	13	13		242014
16	104	1477744205	filamin-like isoform X2	6	13	13		263162
16	103	1477744203	filamin-like isoform X1	6	13	13		263654
18	99	58585146	arginine kinase	31	15	15	Carbamidomethylation	40008
18	77	571573519	arginine kinase isoform X2	29	15	15	Carbamidomethylation	41863
18	76	571573515	arginine kinase isoform X1	28	15	15	Carbamidomethylation	43618
43	220	297591987	actin related protein 1	26	12	2	Carbamidomethylation	41806
43	222	297591985	actin related protein 1	26	12	2	Carbamidomethylation	41806
74	9332	1477724028	hexamerin 110 isoform X1	11	9	9		112184
74	9333	155369750	hexamerin 110 precursor	11	9	9		112188
53	341	1477719967	delta-1-pyrroline-5-carboxylate synthase isoform X2	11	8	8	Carbamidomethylation	83837
144	217	66503776	transketolase isoform X1	12	8	8		67918
67	174	571546151	UTP--glucose-1-phosphate uridylyltransferase isoform X1	19	10	10		58254
67	175	571546148	UTP--glucose-1-phosphate uridylyltransferase isoform X1	19	10	10		58254
67	176	571546145	UTP--glucose-1-phosphate uridylyltransferase isoform X1	19	10	10		58254
145	12775	1032008254	transmembrane protease serine 11B-like protein	16	7	7	Carbamidomethylation	59876
190	12777	66509916	serine--tRNA ligase cytoplasmic	12	5	5		57414
588	17825	1477745661	vegetative cell wall protein gp1	7	4	4	Carbamidomethylation	35711
89	145	1477720949	nucleoprotein TPR isoform X1	12	7	7		65324
263	324	571565862	tubulin alpha-1 chain	18	8	3	Carbamidomethylation	49965
263	286	66535209	tubulin alpha-1 chain	18	8	3	Carbamidomethylation	49967
260	1178	571575589	myoneurin isoform X1	20	5	5		27358
260	1179	571575591	myoneurin isoform X1	20	5	5		27358
260	989	110763879	myoneurin isoform X2	20	5	5		26983
34	352	1477729725	microtubule-associated protein 2 isoform X7	4	6	6		142022
34	353	1477729723	microtubule-associated protein 2 isoform X6	4	6	6		144832
34	354	1477729721	microtubule-associated protein 4 isoform X5	4	6	6		144833
34	355	1477729717	microtubule-associated protein 4 isoform X3	4	6	6		145574
34	425	1477729715	microtubule-associated protein 2 isoform X2	4	6	6		146017
34	357	1477729713	microtubule-associated protein 4 isoform X1	4	6	6		147571
39	1939	571531153	DNA-directed RNA polymerase III subunit RPC1 isoform X2	3	6	6	Carbamidomethylation	228135
207	12776	1477753775	aminopeptidase N	6	6	4	Carbamidomethylation	107434
71	183	1477750591	kinectin isoform X7	4	4	4		134385
71	184	1477750589	kinectin isoform X6	4	4	4		137037
71	185	1477750587	kinectin isoform X5	4	4	4		139472
71	188	1477750585	kinectin isoform X4	4	4	4		142797
71	187	1477750583	kinectin isoform X3	4	4	4		143579
71	189	1477750579	kinectin isoform X1	4	4	4		146230
154	1842	1477752710	alpha alpha-trehalose-phosphate synthase [UDP-forming] isoform X3	7	7	7		89666
154	1843	1477752715	alpha alpha-trehalose-phosphate synthase [UDP-forming] isoform X3	7	7	7		89666
154	1844	1477752712	alpha alpha-trehalose-phosphate synthase [UDP-forming] isoform X3	7	7	7		89666
154	1847	1477752707	alpha alpha-trehalose-phosphate synthase [UDP-forming] isoform X2	7	7	7		90126
154	1848	1477752705	alpha alpha-trehalose-phosphate synthase [UDP-forming] isoform X1	7	7	7		90949
304	478	328786800	stress response protein NST1 isoform X2	23	6	6		34868
304	477	571559643	putative golgin subfamily A member 6-like protein 3 isoform X3	23	6	6		33642
45	5528	1477726576	laminin subunit alpha	2	6	6	Carbamidomethylation	408528
191	371	571504170	actin-interacting protein 1 isoform X2	8	5	5	Carbamidomethylation	66949
135	2288	66500170	neutral alpha-glucosidase AB isoform X2	4	5	5		106838
135	2336	1032000855	neutral alpha-glucosidase AB isoform X1	4	5	5		107976
164	12778	1477749393	EH domain-containing protein 3	5	5	5		106288
193	3950	66522467	uncharacterized protein LOC408421	10	4	4		46522
193	3951	571568018	uncharacterized protein LOC408421	10	4	4		46522
350	886	1477721853	ATP-dependent 6-phosphofructokinase isoform X6	7	5	5	Carbamidomethylation	96238
350	887	1477721849	ATP-dependent 6-phosphofructokinase isoform X4	7	5	5	Carbamidomethylation	97196
350	888	1477721845	ATP-dependent 6-phosphofructokinase isoform X2	7	5	5	Carbamidomethylation	98034
117	1925	1477758116	cytosolic 10-formyltetrahydrofolate dehydrogenase isoform X1	9	6	5	Oxidation (M)	102217
117	1931	1477758118	cytosolic 10-formyltetrahydrofolate dehydrogenase isoform X2	9	6	5	Oxidation (M)	99987
117	1932	1477758120	cytosolic 10-formyltetrahydrofolate dehydrogenase isoform X2	9	6	5	Oxidation (M)	99987
210	5245	217330555	carboxylesterase	12	6	6	Carbamidomethylation	58711
210	5246	571539116	carboxylesterase isoform X1	12	6	6	Carbamidomethylation	58711
311	793	1477746706	protein held out wings isoform X4	13	4	4	Carbamidomethylation	36490
322	1731	1477750175	papilin isoform X7	2	3	3	Carbamidomethylation	295867
511	3530	328791749	histone H1	14	2	2		23590
192	428	1477757800	annexin B9 isoform X1	12	6	6		35947
717	12790	571565361	venom carboxylesterase-6-like	5	2	2	Carbamidomethylation	65688
717	12791	48097744	venom carboxylesterase-6-like	5	2	2	Carbamidomethylation	65688
518	5628	1477729179	uncharacterized protein LOC410167	9	4	4		36758
449	621	110767181	protein SET isoform X1	13	3	3	Carbamidomethylation	35913
276	6630	1477753761	putative aminopeptidase-2	1	3	3		311221
276	12780	1477753764	putative aminopeptidase-2	1	3	3		311221
510	944	295842200	thioredoxin peroxidase 3 isoform 2	15	3	2	Carbamidomethylation	23461
284	2009	1477740824	uncharacterized protein LOC410087	9	4	3		56723
430	3940	328793292	glucose-6-phosphate 1-epimerase	14	3	3	Carbamidomethylation	31877
744	12938	1477719216	facilitated trehalose transporter Tret1 isoform X2	5	3	3		55649
744	12939	1477719214	facilitated trehalose transporter Tret1 isoform X1	5	3	3		57901
744	12940	1477719212	facilitated trehalose transporter Tret1 isoform X1	5	3	3		57901
382	12786	1477742945	prolyl endopeptidase isoform X2	7	3	3	Carbamidomethylation	82947
382	12787	1477742943	prolyl endopeptidase isoform X1	7	3	3	Carbamidomethylation	87083
554	3441	571574567	uncharacterized protein LOC102653894	8	3	3		52329
325	1889	1477754989	staphylococcal nuclease domain-containing protein 1	3	2	2		101018
354	6459	148887477	hexamerin 70c precursor	5	4	4	Oxidation (M)	81282
287	235	1032027846	muscle LIM protein Mlp84B isoform X1	4	3	3	Carbamidomethylation	53602
287	236	1032027844	muscle LIM protein Mlp84B isoform X1	4	3	3	Carbamidomethylation	53602
287	237	1032027842	muscle LIM protein Mlp84B isoform X1	4	3	3	Carbamidomethylation	53602
711	5660	1477748565	FGGY carbohydrate kinase domain-containing protein	7	3	3		59920
547	12781	1477722808	glutamate--cysteine ligase catalytic subunit	8	4	4		72543
547	12782	1477722817	glutamate--cysteine ligase catalytic subunit	8	4	4		72543
547	12783	1477722814	glutamate--cysteine ligase catalytic subunit	8	4	4		72543
547	12784	1477722820	glutamate--cysteine ligase catalytic subunit	8	4	4		72543
547	12785	1477722811	glutamate--cysteine ligase catalytic subunit	8	4	4		72543
455	3758	328786330	saccharopine dehydrogenase-like oxidoreductase	4	2	2	Carbamidomethylation	78098
845	543	1477733777	cytosol aminopeptidase isoform X3	6	2	2		54936
732	12797	1477751796	asparagine--tRNA ligase cytoplasmic	8	2	2	Carbamidomethylation	64590
832	643	571568838	probable methylmalonate-semialdehyde dehydrogenase [acylating] mitochondrial isoform X3	8	2	2	Carbamidomethylation	48839
832	644	1032009176	probable methylmalonate-semialdehyde dehydrogenase [acylating] mitochondrial isoform X3	8	2	2	Carbamidomethylation	48839
324	2028	1477735972	uncharacterized protein C05D11.1 isoform X3	2	2	2		116982
324	2029	1032013377	uncharacterized protein C05D11.1 isoform X2	2	2	2		117168
324	2030	571576466	uncharacterized protein C05D11.1 isoform X1	2	2	2		117184
324	2031	571576468	uncharacterized protein C05D11.1 isoform X1	2	2	2		117184
186	12779	1062593966	larval-specific very high density lipoprotein precursor	2	4	4	Carbamidomethylation	173204
866	880	1477727958	glycine-rich cell wall structural protein isoform X13	7	3	3	Carbamidomethylation; Oxidation (M)	46578
866	866	1477727955	glycine-rich cell wall structural protein isoform X12	7	3	3	Carbamidomethylation; Oxidation (M)	47539
866	881	1477727952	glycine-rich cell wall structural protein isoform X11	7	3	3	Carbamidomethylation; Oxidation (M)	47610
866	749	1477727949	glycine-rich cell wall structural protein isoform X10	6	3	3	Carbamidomethylation; Oxidation (M)	49918
866	750	1477727946	glycine-rich cell wall structural protein isoform X9	6	3	3	Carbamidomethylation; Oxidation (M)	50182
866	751	1477727943	glycine-rich cell wall structural protein isoform X8	6	3	3	Carbamidomethylation; Oxidation (M)	50410
866	752	1477727938	glycine-rich cell wall structural protein 1 isoform X6	6	3	3	Carbamidomethylation; Oxidation (M)	51031
866	753	1477727940	glycine-rich cell wall structural protein 1 isoform X7	6	3	3	Carbamidomethylation; Oxidation (M)	51103
866	882	1477727935	glycine-rich cell wall structural protein 1.8 isoform X5	6	3	3	Carbamidomethylation; Oxidation (M)	51161
866	883	1477727932	glycine-rich cell wall structural protein 1 isoform X4	6	3	3	Carbamidomethylation; Oxidation (M)	51896
866	754	1477727929	glycine-rich cell wall structural protein 1 isoform X3	6	3	3	Carbamidomethylation; Oxidation (M)	51994
866	741	1477727926	glycine-rich cell wall structural protein 1 isoform X2	6	3	3	Carbamidomethylation; Oxidation (M)	52658
866	755	1477727923	glycine-rich cell wall structural protein 1 isoform X1	6	3	3	Carbamidomethylation; Oxidation (M)	52729
698	12788	571522374	programmed cell death 6-interacting protein isoform X2	4	3	3	Carbamidomethylation	90486
698	12789	66530284	programmed cell death 6-interacting protein isoform X1	4	3	3	Carbamidomethylation	91682
550	263	328786455	2-oxoglutarate dehydrogenase mitochondrial isoform X1	3	2	2		121007
550	264	1477723535	2-oxoglutarate dehydrogenase mitochondrial isoform X1	3	2	2		121007
739	3516	1477716745	uncharacterized protein LOC727243	11	2	2		24421
555	1995	1477751757	peroxisomal multifunctional enzyme type 2	3	2	2		80493
555	1996	1477751759	peroxisomal multifunctional enzyme type 2	3	2	2		80493
834	12890	1477761837	uncharacterized protein LOC107964964	10	2	2	Carbamidomethylation	26465
422	7668	1477720321	uncharacterized protein LOC727522	5	3	3		75763
762	12794	328793281	alpha-L-fucosidase isoform X2	6	3	3		55703
762	12795	1031995413	alpha-L-fucosidase isoform X1	6	3	3		56305
707	898	1477721458	tumor protein D53 homolog isoform X2	5	2	2		39460
551	12796	58585148	hexamerin 70b precursor	3	3	2		79529
858	2267	571568181	COP9 signalosome complex subunit 7b isoform X4	8	2	2		30631
858	2036	1477731067	COP9 signalosome complex subunit 7b isoform X1	7	2	2		36196
858	1915	328782539	COP9 signalosome complex subunit 7b isoform X3	8	2	2		31584
858	2149	571568185	COP9 signalosome complex subunit 7b isoform X5	8	2	2		30629
858	2035	1477731069	COP9 signalosome complex subunit 7b isoform X2	7	2	2		34807
1771	13000	1477757779	uncharacterized protein LOC726658	11	2	2		28841
387	12849	66519875	clavesin-2	12	4	4		34094
115	12792	1477725708	uncharacterized protein LOC100577014	2	2	2	Carbamidomethylation	139641
115	12793	1477725711	uncharacterized protein LOC100577014	2	2	2	Carbamidomethylation	139641
958	601	66525117	prefoldin subunit 6 isoform X1	11	2	2		15526
1913	9945	66547453	DEAD-box helicase Dbp80 isoform X1	6	2	2		53236
521	12800	110757826	inositol monophosphatase 2	8	2	2		30829
727	208	571539938	uncharacterized protein LOC724749 isoform X2	4	2	2		134253
1878	3414	94158729	odorant binding protein 3 precursor	17	2	2	Carbamidomethylation	17663
1878	3415	571550015	odorant binding protein 3 isoform X1	17	2	2	Carbamidomethylation	17663
1878	3416	571550019	odorant binding protein 3 isoform X1	17	2	2	Carbamidomethylation	17663
1878	3417	1477759415	odorant binding protein 3 isoform X1	17	2	2	Carbamidomethylation	17663
1424	1487	571530920	pyrroline-5-carboxylate reductase 2 isoform X2	9	2	2		28541
865	10036	1477751309	myrosinase 1	4	2	2		57318
865	12806	1477751307	myrosinase 1	4	2	2		57318
865	12807	1477751305	myrosinase 1	4	2	2		57318
886	7957	48101936	acyl-protein thioesterase 1	7	2	2		23848
1198	12855	1477736781	uncharacterized protein LOC551214 isoform X4	5	2	2		64941
1198	6089	1477736778	uncharacterized protein LOC551214 isoform X3	5	2	2		67158
1198	12858	1477736776	uncharacterized protein LOC551214 isoform X2	5	2	2		66860
1198	12860	1477736773	uncharacterized protein LOC551214 isoform X1	5	2	2		69077
1006	3037	1032004257	alpha-tocopherol transfer protein-like isoform X3	8	2	2		35609
1006	3041	1032004253	alpha-tocopherol transfer protein isoform X1	7	2	2		39730
869	5594	1477759642	circadian clock-controlled protein	9	2	2		27994
1201	12937	1477725459	uncharacterized protein LOC552843	2	2	2		93718
761	12817	1477752171	serine protease 53	4	2	2		56959
647	190	1477721774	titin isoform X6	1	2	2		206381
647	168	1477721772	titin isoform X5	1	2	2		208318
647	143	1477721770	titin isoform X4	1	2	2		211094
647	193	1477721768	titin isoform X3	1	2	2		211799
647	169	1477721764	titin isoform X1	1	2	2		213736
647	131	1477721766	titin isoform X2	1	2	2		214004
2283	7956	571505728	uncharacterized protein LOC102654405	10	2	2		25045
585	12836	1477741806	trifunctional purine biosynthetic protein adenosine-3 isoform X1	3	2	2	Carbamidomethylation	109795
1944	6189	1477753565	eukaryotic peptide chain release factor subunit 1 isoform X2	5	2	2		48999
1944	6190	1477753563	eukaryotic peptide chain release factor subunit 1 isoform X2	5	2	2		48999
1944	6191	1477753561	eukaryotic peptide chain release factor subunit 1 isoform X1	5	2	2		49210
574	1269	571539233	S-adenosylmethionine synthase isoform X2	5	2	2		44671
1168	12842	48118838	putative glucosylceramidase 4	3	2	2		58571
1532	4013	571563419	myosin regulatory light chain 2	18	2	2		23545
2541	1970	571546127	cuticle protein 18.7	8	2	2		28901
1405	6138	1477728359	probable GDP-L-fucose synthase isoform X2	6	2	2		36810
1405	6139	1477728357	probable GDP-L-fucose synthase isoform X1	6	2	2		38797
1486	1855	571512391	guanine deaminase	4	2	2	Carbamidomethylation	48505
1702	8525	66519936	trifunctional enzyme subunit alpha mitochondrial	2	2	2		84334
849	6499	66500946	probable methylthioribulose-1-phosphate dehydratase	8	2	2	Carbamidomethylation	26052
1442	12919	571514405	26S proteasome non-ATPase regulatory subunit 6	8	2	2		45598
1439	7886	1477724197	putative serine protease K12H4.7	4	2	2		56467
1439	7887	1477724199	putative serine protease K12H4.7	4	2	2		56467
1106	12847	571574918	glutamate decarboxylase 1	6	2	2	Carbamidomethylation	55757
1879	846	571553522	cAMP-dependent protein kinase type II regulatory subunit isoform X2	7	2	2		35939
1227	12930	328791538	uncharacterized protein LOC100578347	9	2	2		25291
1497	2922	66506853	1 5-anhydro-D-fructose reductase	8	2	2		37265
2547	3810	66517777	ribokinase	7	2	2		33525
38	91	1477721392	fumarate hydratase mitochondrial isoform X3	32	13	13	Carbamidomethylation	50534
38	92	1477721389	fumarate hydratase mitochondrial isoform X2	32	13	13	Carbamidomethylation	50534
87	413	48095547	tubulin beta chain	16	8	2	Carbamidomethylation	49756
132	2455	62198227	major royal jelly protein 7 precursor	17	8	6		50541
209	2456	1477752034	sarcalumenin isoform X3	10	6	6		97510
209	2458	1477752026	sarcalumenin isoform X1	10	6	6		99557
209	2459	1477752030	sarcalumenin isoform X1	10	6	6		99557
48	132	66525858	fumarylacetoacetate hydrolase domain-containing protein 2A isoform X2	20	10	10	Oxidation (M)	36722
263	391	571573222	hexokinase type 2 isoform X3	14	6	6	Carbamidomethylation	50580
263	393	571573224	hexokinase type 2 isoform X4	14	6	6	Carbamidomethylation	50310
263	392	571573218	hexokinase type 2 isoform X1	13	6	6	Carbamidomethylation	53728
354	19364	58585164	alpha-glucosidase precursor	5	3	3		65565
236	12819	94158854	alpha glucosidase 2 precursor	7	4	4		67357
600	5437	1032015885	uncharacterized protein LOC408666	11	2	2	Carbamidomethylation	35907
492	38477	1477721154	uncharacterized protein LOC408280	6	2	2		61588
660	1061	328779544	cysteine desulfurase mitochondrial isoform X1	6	2	2		49965
947	1788	571517839	SH3 domain-binding glutamic acid-rich protein homolog isoform X2	14	2	2		19132
207	336	1477741398	uncharacterized protein LOC408677 isoform X6	1	2	2		483857
207	337	1477741396	uncharacterized protein LOC408677 isoform X5	1	2	2		487465
193	16052	1477717517	glucose dehydrogenase [FAD quinone]	4	2	2		70015
321	21813	66512983	esterase E4	4	3	3		65249
266	1053	1477750698	catalase isoform X1	5	2	2		67622
595	781	571503323	UV excision repair protein RAD23 homolog B isoform X1	4	2	2		39722
953	8018	328782151	adrenodoxin	11	3	3		17836
952	6215	1477757449	uncharacterized protein LOC552024	5	2	2	Carbamidomethylation	42991
1681	2252	1477729300	disks large 1 tumor suppressor protein isoform X2	3	2	2		120203
786	1982	1477714523	transcription factor SPT20 homolog	4	2	2		82918
945	17256	328782267	zinc carboxypeptidase	3	2	2		46603
2751	8025	58585172	phospholipase A2 precursor	11	2	2		19058
2001	14353	48140312	calexcitin-2	10	2	2		21347
2001	14354	328776808	calexcitin-2	10	2	2		21347
1420	2320	1477714076	zinc finger CCCH domain-containing protein 11A	4	2	2	Carbamidomethylation	65162
803	1445	1032018272	acyl carrier protein mitochondrial isoform X2	13	2	2		16992
1168	3110	328792314	mitochondrial import inner membrane translocase subunit Tim10	29	2	2	Carbamidomethylation	10456
1168	3111	571508425	mitochondrial import inner membrane translocase subunit Tim10	29	2	2	Carbamidomethylation	10456
1168	3112	328792316	mitochondrial import inner membrane translocase subunit Tim10	29	2	2	Carbamidomethylation	10456
3359	797	1477730280	spermidine synthase isoform X2	10	2	2		24590
35	570	1477723980	major royal jelly protein 4 isoform X1	27	13	2	Carbamidomethylation	52829
277	892	571512781	synapse-associated protein of 47 kDa isoform X7	8	3	3		41981
277	893	571512773	synapse-associated protein of 47 kDa isoform X5	8	3	3		42052
1496	686	571537949	calcium/calmodulin-dependent protein kinase type 1 isoform X1	5	2	2		48868
2719	51843	1477735045	uncharacterized protein LOC726323 isoform X3	16	2	2		15532
2719	51846	1477735043	uncharacterized protein LOC726323 isoform X2	13	2	2		18361
2719	51847	1477735041	uncharacterized protein LOC726323 isoform X1	13	2	2		18448
912	3097	328779673	protein lethal(2)essential for life	10	2	2		24343
1942	1121	1477748151	protein phosphatase 1B isoform X3	6	2	2		41137
1942	1122	1477748147	protein phosphatase 1B isoform X1	5	2	2		43522
1139	19468	66507096	uncharacterized protein LOC408807	10	2	2		30421
162	735	571549351	probable elongation factor 1-delta isoform X2	23	5	5		29783
162	736	1032029183	probable elongation factor 1-delta isoform X2	23	5	5		29783
46	1151	1477743601	restin homolog isoform X6	2	3	3	Carbamidomethylation	186638
46	1152	1477743603	restin homolog isoform X6	2	3	3	Carbamidomethylation	186638
46	1153	1477743597	restin homolog isoform X4	2	3	3	Carbamidomethylation	190738
250	783	1477740289	neuromodulin isoform X2	20	3	3		20683
288	2457	1477752032	sarcalumenin isoform X2	6	4	4		99399
368	1896	58585188	major royal jelly protein 6 precursor	11	5	2		49786
684	732	110763831	Y-box factor homolog isoform X1	12	2	2		30244
684	734	571575472	nuclease-sensitive element-binding protein 1 isoform X3	13	2	2		28023
684	878	571575470	Y-box factor homolog isoform X2	12	2	2		29493
684	884	571575474	nuclease-sensitive element-binding protein 1 isoform X4	13	2	2		27273
383	76998	1477741203	inner centromere protein isoform X37	2	2	2		114937
635	3698	66519534	GTP:AMP phosphotransferase AK3 mitochondrial	13	3	3		25121
886	5815	1032020185	protein-L-isoaspartate(D-aspartate) O-methyltransferase isoform X3	8	2	2		25080
886	5816	328787912	protein-L-isoaspartate(D-aspartate) O-methyltransferase isoform X2	8	2	2		26913
886	4543	1032020182	protein-L-isoaspartate(D-aspartate) O-methyltransferase isoform X1	7	2	2		28963
2432	1545	328793623	protein SGT1 homolog isoform X3	10	2	2		20302
171	130	1477741043	dihydropyrimidinase isoform X1	8	4	4	Carbamidomethylation	67538
649	1922	66524972	ornithine aminotransferase mitochondrial	4	2	2		47339
332	8497	48103834	protein lethal(2)essential for life	11	2	2	Carbamidomethylation	20446
1	44	1477753925	microtubule-associated protein futsch	54	363	362	Carbamidomethylation; Oxidation (M)	702200
4	66	1032026907	myosin heavy chain muscle isoform X9	55	134	2	Carbamidomethylation	224866
4	67	571546907	myosin heavy chain muscle isoform X6	55	134	2	Carbamidomethylation	224882
4	69	571546904	myosin heavy chain muscle isoform X3	55	134	2	Carbamidomethylation	224998
4	70	571546923	myosin heavy chain muscle isoform X7	55	134	2	Carbamidomethylation	224930
4	71	1032026902	myosin heavy chain muscle isoform X4	55	134	2	Carbamidomethylation	224934
4	72	571546915	myosin heavy chain muscle isoform X2	55	134	2	Carbamidomethylation	224882
4	73	571546900	myosin heavy chain muscle isoform X1	55	134	2	Carbamidomethylation	224950
9	211	1477759315	bruchpilot isoform X2	31	85	83	Carbamidomethylation	254064
31	225	1477724800	uncharacterized protein LOC413428	40	62	62	Carbamidomethylation	233088
12	208	1477744559	titin	30	61	61	Carbamidomethylation	300718
29	189	1477746518	ankyrin-3 isoform X6	42	59	2	Carbamidomethylation	203343
45	22	1477752282	paramyosin short form-like	68	42	12		55766
74	245	571557727	uncharacterized protein LOC409323	31	40	40	Carbamidomethylation	161478
51	54	1477724252	alpha-actinin sarcomeric isoform X1	50	48	48	Carbamidomethylation	103142
51	55	1477724254	alpha-actinin sarcomeric isoform X1	50	48	48	Carbamidomethylation	103142
51	56	1477724250	alpha-actinin sarcomeric isoform X1	50	48	48	Carbamidomethylation	103142
51	57	1477724256	alpha-actinin sarcomeric isoform X2	50	48	48	Carbamidomethylation	103141
51	75	1477724260	alpha-actinin sarcomeric isoform X4	48	48	48	Carbamidomethylation	106582
77	883	48095543	tubulin beta chain	50	20	3	Carbamidomethylation; Oxidation (M)	51008
136	87	1477729698	synapsin	59	31	31	Carbamidomethylation; Oxidation (M)	59529
136	88	1477729700	synapsin	59	31	31	Carbamidomethylation; Oxidation (M)	59529
209	778	571561998	alpha-soluble NSF attachment protein	82	24	24	Carbamidomethylation	33286
176	130	1477759516	fasciclin-1 isoform X7	50	26	26	Carbamidomethylation	74260
36	254	1477728532	intersectin-1 isoform X8	24	48	48	Carbamidomethylation	203585
36	255	1477728528	intersectin-1 isoform X6	23	48	48	Carbamidomethylation	206094
36	257	1477728526	intersectin-1 isoform X5	23	48	48	Carbamidomethylation	206707
36	258	1477728524	intersectin-1 isoform X4	23	48	48	Carbamidomethylation	207306
36	262	1477728518	intersectin-1 isoform X1	23	48	48	Carbamidomethylation	209982
157	326	1032010947	cytochrome b-c1 complex subunit 2 mitochondrial	59	28	28	Carbamidomethylation	47626
144	186	1477725022	uncharacterized protein LOC409634 isoform X1	48	28	27	Carbamidomethylation	81482
144	187	1477725024	uncharacterized protein LOC409634 isoform X1	48	28	27	Carbamidomethylation	81482
64	250	328779022	clathrin heavy chain	32	44	44	Carbamidomethylation	192086
217	544	1032019537	protein borderless isoform X4	39	24	24	Carbamidomethylation	73561
217	581	571525986	protein borderless isoform X3	35	24	24	Carbamidomethylation	81363
217	582	571525983	protein borderless isoform X2	35	24	24	Carbamidomethylation	82304
217	584	571525976	protein borderless isoform X1	34	24	24	Carbamidomethylation	84881
146	317	58531215	ADP/ATP translocase	75	26	23	Carbamidomethylation	32986
379	1543	399220296	cuticular protein 2 precursor	79	14	10		26387
92	41	571577612	vesicle-fusing ATPase 1	53	36	35	Carbamidomethylation	82610
253	857	328790551	4-aminobutyrate aminotransferase mitochondrial isoform X1	41	19	19	Carbamidomethylation	56609
253	868	571547041	4-aminobutyrate aminotransferase mitochondrial isoform X3	49	19	19	Carbamidomethylation	47101
253	872	1477758543	4-aminobutyrate aminotransferase mitochondrial isoform X2	44	19	19	Carbamidomethylation	51886
323	885	48097668	leucine-rich repeat-containing protein 15	47	17	17	Carbamidomethylation	54361
323	886	571564922	leucine-rich repeat-containing protein 15	47	17	17	Carbamidomethylation	54361
323	887	571564926	leucine-rich repeat-containing protein 15	47	17	17	Carbamidomethylation	54361
323	888	571564919	leucine-rich repeat-containing protein 15	47	17	17	Carbamidomethylation	54361
323	889	571564936	leucine-rich repeat-containing protein 15	47	17	17	Carbamidomethylation	54361
323	890	571564930	leucine-rich repeat-containing protein 15	47	17	17	Carbamidomethylation	54361
298	1980	399158374	cuticular protein 1 precursor	71	15	11		21577
169	651	1477749204	septin-7 isoform X1	34	22	22	Carbamidomethylation	79244
169	652	1477749201	septin-7 isoform X1	34	22	22	Carbamidomethylation	79244
169	653	328788421	septin-7 isoform X1	34	22	22	Carbamidomethylation	79244
169	654	571530496	septin-7 isoform X2	34	22	22	Carbamidomethylation	77694
449	2447	571563560	myosin light chain alkali isoform X1	88	13	2	Carbamidomethylation	17324
361	769	571544371	phosphatidylinositol-binding clathrin assembly protein unc-11 isoform X9	25	16	16	Carbamidomethylation	91722
361	770	571544363	phosphatidylinositol-binding clathrin assembly protein LAP isoform X7	25	16	16	Carbamidomethylation	92199
361	771	571544367	phosphatidylinositol-binding clathrin assembly protein unc-11 isoform X8	25	16	16	Carbamidomethylation	92181
361	772	571544360	phosphatidylinositol-binding clathrin assembly protein unc-11 isoform X6	25	16	16	Carbamidomethylation	92370
361	773	571544353	phosphatidylinositol-binding clathrin assembly protein unc-11 isoform X4	24	16	16	Carbamidomethylation	93599
361	774	571544346	phosphatidylinositol-binding clathrin assembly protein unc-11 isoform X2	24	16	16	Carbamidomethylation	93699
361	775	571544339	phosphatidylinositol-binding clathrin assembly protein unc-11 isoform X1	24	16	16	Carbamidomethylation	93770
262	380	1477739797	AP-1 complex subunit beta-1 isoform X2	31	25	25	Carbamidomethylation	102076
262	381	1477739795	AP-1 complex subunit beta-1 isoform X1	31	25	25	Carbamidomethylation	103035
329	657	571551834	fasciclin-2 isoform X5	24	17	17	Carbamidomethylation	95998
329	658	1032002431	fasciclin-2 isoform X4	24	17	17	Carbamidomethylation	98948
329	660	571551830	fasciclin-2 isoform X3	23	17	17	Carbamidomethylation	99670
329	661	1032002428	fasciclin-2 isoform X2	23	17	17	Carbamidomethylation	99813
329	662	571551826	fasciclin-2 isoform X1	23	17	17	Carbamidomethylation	100535
448	1886	1477732250	MICOS complex subunit MIC25 isoform X1	76	14	14	Carbamidomethylation	21642
448	1887	66524513	MICOS complex subunit MIC25 isoform X1	76	14	14	Carbamidomethylation	21642
183	432	571507915	ELAV-like protein 1 isoform X9	67	23	3	Carbamidomethylation	40574
183	433	571507912	ELAV-like protein 3 isoform X8	66	23	3	Carbamidomethylation	40661
83	376	328782359	aminopeptidase N	37	31	31	Carbamidomethylation	112600
653	2185	328778339	prohormone-3	59	12	12	Carbamidomethylation	25487
304	691	1477727521	annexin B9 isoform X1	41	20	19	Carbamidomethylation	56587
304	692	1477727516	annexin B9 isoform X1	41	20	19	Carbamidomethylation	56587
304	693	1477727524	annexin B9 isoform X1	41	20	19	Carbamidomethylation	56587
304	694	1477727519	annexin B9 isoform X1	41	20	19	Carbamidomethylation	56587
212	501	1032007414	calcium-transporting ATPase sarcoplasmic/endoplasmic reticulum type isoform X4	24	23	23	Carbamidomethylation	110028
246	922	571569001	endophilin-B1 isoform X1	60	23	3	Carbamidomethylation	38460
50	387	1032002588	nucleoprotein TPR	18	38	38	Carbamidomethylation	269228
261	1311	328779675	protein lethal(2)essential for life	82	19	19	Carbamidomethylation	22462
206	357	1032017037	protein ROP isoform X1	39	21	21	Carbamidomethylation	66592
229	1287	571509256	BTB/POZ domain-containing protein KCTD16	66	19	18	Carbamidomethylation	27951
344	714	1477723592	drebrin-like protein	43	19	19	Carbamidomethylation	53785
165	443	1477734303	60S ribosomal protein L4	50	25	24	Carbamidomethylation	48367
220	268	1477745705	uncharacterized protein LOC413936 isoform X4	22	21	21	Carbamidomethylation	201615
220	271	1477745703	uncharacterized protein LOC413936 isoform X3	22	21	21	Carbamidomethylation	202947
220	272	1477745699	uncharacterized protein LOC413936 isoform X1	21	21	21	Carbamidomethylation	205890
293	531	1477720389	MAGUK p55 subfamily member 7 isoform X3	49	18	18	Carbamidomethylation	63172
293	538	1477720384	MAGUK p55 subfamily member 7 isoform X1	45	18	18	Carbamidomethylation	67575
280	451	571552871	striatin-3 isoform X4	39	18	18	Carbamidomethylation	80246
280	452	571552867	striatin-3 isoform X3	39	18	18	Carbamidomethylation	80475
280	453	571552849	striatin-3 isoform X2	38	18	18	Carbamidomethylation	80799
280	454	328782716	striatin-3 isoform X1	38	18	18	Carbamidomethylation	81027
467	1927	571514015	troponin I isoform X16	44	11	4	Carbamidomethylation	24481
418	1153	571502572	flotillin-2 isoform X2	40	14	14		44058
418	1155	571502568	flotillin-2 isoform X1	38	14	14		46133
332	822	328784982	neutral and basic amino acid transport protein rBAT isoform X2	31	17	17		69732
332	823	328784984	neutral and basic amino acid transport protein rBAT isoform X1	31	17	17		70005
492	958	1477721264	RNA-binding protein 4.1 isoform X7	49	16	2	Carbamidomethylation	38141
492	959	571556313	RNA-binding protein 4.1 isoform X6	48	16	2	Carbamidomethylation	39072
492	962	571556291	spidroin-2 isoform X2	44	16	2	Carbamidomethylation	42190
492	992	1477721246	spidroin-2 isoform X1	43	16	2	Carbamidomethylation	43121
492	993	1477721251	spidroin-2 isoform X1	43	16	2	Carbamidomethylation	43121
492	994	66516797	spidroin-2 isoform X1	43	16	2	Carbamidomethylation	43121
437	1906	571514041	troponin I isoform X18	43	14	2		23688
375	1232	571577147	60S ribosomal protein L10	55	14	14	Carbamidomethylation	25055
375	1233	571577143	60S ribosomal protein L10	55	14	14	Carbamidomethylation	25055
450	1181	1477724672	uncharacterized protein LOC409363	24	14	14	Carbamidomethylation	73220
699	1388	571521365	sodium/potassium-transporting ATPase subunit beta-2	50	11	10	Carbamidomethylation	36964
275	1102	1032001022	hrp65 protein isoform X1	33	19	19	Carbamidomethylation	64877
275	1103	1032001024	hrp65 protein isoform X2	33	19	19	Carbamidomethylation	63925
334	860	328784994	RNA-binding protein Nova-1 isoform X1	38	17	17	Carbamidomethylation	54274
348	1004	66557640	phosphatidylinositol transfer protein alpha isoform	59	16	16	Carbamidomethylation	31549
586	2842	328793182	NADH dehydrogenase [ubiquinone] iron-sulfur protein 4 mitochondrial	50	9	9	Carbamidomethylation	21642
647	1641	339717139	C-type lectin 5 precursor	67	10	9	Carbamidomethylation; Oxidation (M)	25052
289	763	66517414	arrestin homolog	53	20	20	Carbamidomethylation	45372
501	2030	66499585	60S ribosomal protein L17	57	13	13	Carbamidomethylation	21380
243	456	66511475	AP-2 complex subunit alpha	23	20	20	Carbamidomethylation	104956
238	795	1477750562	uncharacterized protein LOC113218812 isoform X1	50	17	16	Carbamidomethylation	40963
945	2903	399220300	cuticular protein 4 precursor	80	8	8		13224
371	836	66546786	inositol-3-phosphate synthase 1-B isoform X1	35	19	19	Carbamidomethylation	57214
224	906	328788272	solute carrier family 12 member 4 isoform X2	17	20	20	Carbamidomethylation	125038
363	933	66514532	guanine nucleotide-binding protein subunit beta-2	62	16	15	Carbamidomethylation	38094
622	1972	571503975	uncharacterized protein LOC408592 isoform X1	28	11	11	Carbamidomethylation	44160
622	1973	571503978	uncharacterized protein LOC408592 isoform X1	28	11	11	Carbamidomethylation	44160
1216	3610	571572286	vesicle-associated membrane protein 2 isoform X6	41	6	6		13092
1216	3611	571572282	vesicle-associated membrane protein 2 isoform X6	41	6	6		13092
1216	3612	1477732866	vesicle-associated membrane protein 2 isoform X5	40	6	6		13377
1216	3613	1477732862	vesicle-associated membrane protein 2 isoform X5	40	6	6		13377
1216	3614	1477732864	vesicle-associated membrane protein 2 isoform X5	40	6	6		13377
1216	3615	571572278	synaptobrevin-1 isoform X4	38	6	6		13662
1216	3616	1477732859	synaptobrevin-1 isoform X3	38	6	6		13947
1216	3619	571572274	vesicle-associated membrane protein 2 isoform X2	26	6	6		18996
1216	3620	1477732855	vesicle-associated membrane protein 2 isoform X1	26	6	6		19281
618	2491	571574656	complexin isoform X2	51	9	9		15021
618	2526	328783290	complexin isoform X1	46	9	9		16450
320	1106	66554156	ATP synthase subunit gamma mitochondrial	54	18	18	Carbamidomethylation	32827
152	589	1477736700	uncharacterized protein LOC409655 isoform X17	5	22	22	Carbamidomethylation	618055
152	590	1477736693	uncharacterized protein LOC409655 isoform X14	5	22	22	Carbamidomethylation	619650
152	591	1477736691	uncharacterized protein LOC409655 isoform X13	5	22	22	Carbamidomethylation	619905
152	592	1477736681	uncharacterized protein LOC409655 isoform X9	5	22	22	Carbamidomethylation	623638
152	594	1477736695	uncharacterized protein LOC409655 isoform X15	5	22	22	Carbamidomethylation	619450
152	595	1477736688	uncharacterized protein LOC409655 isoform X12	5	22	22	Carbamidomethylation	621045
152	596	1477736686	uncharacterized protein LOC409655 isoform X11	5	22	22	Carbamidomethylation	621300
152	599	1477736676	uncharacterized protein LOC409655 isoform X7	5	22	22	Carbamidomethylation	624135
152	600	1477736674	uncharacterized protein LOC409655 isoform X6	5	22	22	Carbamidomethylation	623854
152	601	1477736671	uncharacterized protein LOC409655 isoform X5	5	22	22	Carbamidomethylation	624299
152	602	1477736669	uncharacterized protein LOC409655 isoform X4	5	22	22	Carbamidomethylation	624386
152	603	1477736666	uncharacterized protein LOC409655 isoform X3	5	22	22	Carbamidomethylation	624755
152	604	1477736664	uncharacterized protein LOC409655 isoform X2	5	22	22	Carbamidomethylation	625193
152	605	1477736661	uncharacterized protein LOC409655 isoform X1	5	22	22	Carbamidomethylation	625449
152	609	1477736678	uncharacterized protein LOC409655 isoform X8	5	22	22	Carbamidomethylation	623769
386	1091	1477735650	tyrosine-protein phosphatase 69D	12	12	12	Carbamidomethylation	164186
414	1548	48095204	sodium/potassium-transporting ATPase subunit beta-2	53	14	13	Carbamidomethylation	35986
256	2954	328782037	cytochrome b-c1 complex subunit 7	63	11	11	Oxidation (M)	13508
268	491	571575167	NADP-dependent malic enzyme isoform X1	44	22	22	Carbamidomethylation	69763
301	650	201023355	protein kinase C	34	19	19	Carbamidomethylation	76988
303	1316	48105889	60S ribosomal protein L7a	51	17	17	Carbamidomethylation	30370
313	869	1477760045	septin-4 isoform X3	52	17	17	Carbamidomethylation	41519
313	870	1477760042	septin-2 isoform X2	49	17	17	Carbamidomethylation	44373
313	871	1477760039	septin-2 isoform X1	48	17	17	Carbamidomethylation	44987
341	1198	571511334	homer protein homolog 2 isoform X2	41	16	16		43054
341	1199	328778117	homer protein homolog 1 isoform X1	38	16	16		46479
777	2506	972123036	troponin C type IIIa	56	10	10	Carbamidomethylation	17299
[truncated: 4,080 more rows]

## Sheet: Table S2
Table S2. Proteins Identified in the Hemolymph of Worker Bees. "#Peptides" indicates the total number of peptides assigned to the proteins, while "#Unique" represents the number of peptides exclusive to a single protein in the proteome. Sequence coverage is calculated as the percentage of amino acids in identified peptides compared to the total number of amino acids in the protein sequence.
Protein Group	Protein ID	Accession	Description	Coverage (%)	#Peptides	#Unique	PTM	Avg. Mass
1	43	1477758773	apolipophorins	33	124	123	Carbamidomethylation	376811
2	35	1477746500	microtubule-associated protein futsch isoform X4	12	61	59		650474
2	40	1477746497	microtubule-associated protein futsch isoform X3	12	61	59		651359
2	41	1477746488	microtubule-associated protein futsch isoform X2	12	61	59		655451
2	42	1477746484	microtubule-associated protein futsch isoform X1	12	61	59		656305
3	1	66547450	heat shock protein 60A	64	45	45	Carbamidomethylation; Oxidation (M)	60413
4	4	571569906	probable aconitate hydratase mitochondrial isoform X2	45	40	40	Carbamidomethylation	85514
4	13	48098039	probable aconitate hydratase mitochondrial isoform X1	45	40	40	Carbamidomethylation	85995
5	75	571573521	arginine kinase isoform X3	69	37	37	Carbamidomethylation	39992
10	656	295849268	superoxide dismutase 1	93	17	17	Carbamidomethylation	15634
12	98	148224276	triosephosphate isomerase	77	29	29	Carbamidomethylation	26899
20	65	1477730153	enolase	58	26	26	Carbamidomethylation	47186
18	69	1477742771	neurofilament heavy polypeptide	65	25	25	Oxidation (M)	52030
13	59	1032013937	phosphoglycerate kinase	61	27	27	Carbamidomethylation	44992
27	45	1477715069	uncharacterized protein DDB_G0283357	22	26	26		175463
95	218	288869506	cuticular protein analogous to peritrophins 3-C precursor	78	19	19	Carbamidomethylation; Oxidation (M)	29530
8	2	229892210	heat shock protein cognate 4	48	33	21	Carbamidomethylation; Oxidation (M)	71086
14	82	110748949	fructose-bisphosphate aldolase	52	25	25	Carbamidomethylation	39600
14	83	571502064	fructose-bisphosphate aldolase	52	25	25	Carbamidomethylation	39600
9	56	1477720786	protein disulfide-isomerase	49	33	33		56176
79	177	1477745117	fibrous sheath CABYR-binding protein-like	21	16	16	Carbamidomethylation	115971
37	58	571575247	transitional endoplasmic reticulum ATPase TER94	32	26	26	Carbamidomethylation	88895
19	44	1477750715	eukaryotic translation initiation factor 4 gamma isoform X6	17	24	24	Carbamidomethylation	199305
19	46	1477750709	eukaryotic translation initiation factor 4 gamma isoform X5	17	24	24	Carbamidomethylation	208347
19	47	1477750711	eukaryotic translation initiation factor 4 gamma isoform X5	17	24	24	Carbamidomethylation	208347
19	48	1477750713	eukaryotic translation initiation factor 4 gamma isoform X5	17	24	24	Carbamidomethylation	208347
19	49	343790874	eukaryotic translation initiation factor 4 gamma	16	24	24	Carbamidomethylation	211328
19	50	1477750707	eukaryotic translation initiation factor 4 gamma isoform X4	16	24	24	Carbamidomethylation	214997
19	51	1477750717	eukaryotic translation initiation factor 4 gamma isoform X7	16	24	24	Carbamidomethylation	216335
19	52	1477750705	eukaryotic translation initiation factor 4 gamma isoform X3	16	24	24	Carbamidomethylation	216533
19	53	1477750703	eukaryotic translation initiation factor 4 gamma isoform X2	16	24	24	Carbamidomethylation	219806
19	54	1477750701	eukaryotic translation initiation factor 4 gamma isoform X1	16	24	24	Carbamidomethylation	220004
21	70	229892203	heat shock protein cognate 5	33	25	24	Carbamidomethylation; Oxidation (M)	75404
44	737	94158810	odorant binding protein 13 precursor	62	19	19	Carbamidomethylation	15105
55	254	48095525	tubulin beta-1 chain	31	13	5	Carbamidomethylation	50175
33	94	66518853	elongation factor Tu mitochondrial	38	21	21	Carbamidomethylation; Oxidation (M)	52421
6	3	229892248	heat shock protein 90	35	31	20	Carbamidomethylation	83384
81	274	1477759232	muscle-specific protein 20	59	16	16	Carbamidomethylation	20406
22	64	1477735266	fibrillin-2	11	21	21	Carbamidomethylation; Oxidation (M)	284116
119	800	94158822	odorant binding protein 14 precursor	61	13	13	Carbamidomethylation	15201
66	87	328788558	putative cysteine proteinase CG12163 isoform X2	23	19	19	Carbamidomethylation	100380
66	88	571529120	putative cysteine proteinase CG12163 isoform X1	23	19	19	Carbamidomethylation	100806
25	60	1032020275	pyruvate kinase isoform X3	46	22	22	Carbamidomethylation	57400
25	61	571524305	pyruvate kinase isoform X1	43	22	22	Carbamidomethylation	62570
25	62	571524308	pyruvate kinase isoform X2	44	22	22	Carbamidomethylation	61151
46	213	571542665	calreticulin	44	20	20	Carbamidomethylation	47174
51	178	1032023842	probable isocitrate dehydrogenase [NAD] subunit alpha mitochondrial	46	19	19	Carbamidomethylation; Oxidation (M)	39135
11	5	571546919	myosin heavy chain muscle isoform X10	20	28	28	Carbamidomethylation	225087
11	6	571546911	myosin heavy chain muscle isoform X5	20	28	28	Carbamidomethylation	225039
11	7	1032026909	myosin heavy chain muscle isoform X11	20	28	28	Carbamidomethylation	225023
11	8	1477757236	myosin heavy chain muscle isoform X34	20	28	28	Carbamidomethylation	225020
11	10	1477757220	myosin heavy chain muscle isoform X23	20	28	28	Carbamidomethylation	225225
11	11	571546934	myosin heavy chain muscle isoform X19	20	28	28	Carbamidomethylation	225177
11	12	1032026928	myosin heavy chain muscle isoform X24	20	28	28	Carbamidomethylation	225161
39	90	1477715205	protein disulfide-isomerase A3	35	21	21	Carbamidomethylation	55847
30	106	66525576	aldose reductase	64	26	26	Carbamidomethylation	36082
28	95	1032021685	translation elongation factor 2 isoform X1	25	23	23	Carbamidomethylation	94582
28	96	66508439	translation elongation factor 2 isoform X2	25	23	23	Carbamidomethylation	94582
29	55	571525250	stress-induced-phosphoprotein 1	45	23	23	Carbamidomethylation	61498
41	128	48142692	glyceraldehyde-3-phosphate dehydrogenase 2	58	18	18	Carbamidomethylation	35883
32	148	328787101	isocitrate dehydrogenase [NADP] cytoplasmic	36	22	22	Carbamidomethylation	53582
53	71	1032014952	dihydropyrimidinase isoform X2	34	21	21	Carbamidomethylation	67562
45	138	58585098	major royal jelly protein 1 precursor	47	18	17	Carbamidomethylation; Oxidation (M)	48886
185	223	328778476	retinal dehydrogenase 1	33	11	10		53173
96	248	66520256	electron transfer flavoprotein subunit beta	57	15	15	Carbamidomethylation; Oxidation (M)	27581
127	214	48097100	3-ketoacyl-CoA thiolase mitochondrial	45	15	15	Carbamidomethylation	42504
133	833	1477725904	nucleoside diphosphate kinase	42	12	12	Carbamidomethylation; Oxidation (M)	19539
70	455	66509518	calumenin	32	16	16		37772
16	350	1477744523	uncharacterized protein LOC552283	27	16	16	Oxidation (M)	49891
47	206	571571784	ATP synthase subunit beta mitochondrial	35	15	15	Oxidation (M)	55130
74	517	66547447	10 kDa heat shock protein mitochondrial	87	17	17		11403
23	57	58585086	transferrin 1 precursor	38	24	24	Carbamidomethylation	78657
31	66	229892214	heat shock protein cognate 3 precursor	35	22	21		72866
24	84	48100966	ATP synthase subunit alpha mitochondrial	32	21	21		59512
139	179	1477733598	collagen alpha-1(IV) chain isoform X1	43	16	16	Carbamidomethylation	46743
139	207	1477733600	collagen alpha-1(IV) chain isoform X2	43	16	16	Carbamidomethylation	46124
42	89	328779079	fumarylacetoacetate hydrolase domain-containing protein 2A isoform X1	57	23	23	Carbamidomethylation; Oxidation (M)	38134
110	199	328788697	muscle LIM protein Mlp84B isoform X2	34	13	13	Carbamidomethylation; Oxidation (M)	53221
89	362	571514440	Na(+)/H(+) exchange regulatory cofactor NHE-RF1	50	13	13		28555
89	363	48129806	Na(+)/H(+) exchange regulatory cofactor NHE-RF1	50	13	13		28555
107	347	1477729080	peroxiredoxin 1	61	14	12	Carbamidomethylation	21801
147	252	66526470	electron transfer flavoprotein subunit alpha mitochondrial	40	16	16	Carbamidomethylation	35379
54	63	229892265	heat shock protein Hsp70Ab-like	35	19	8	Carbamidomethylation; Oxidation (M)	70389
216	377	571528875	uncharacterized protein LOC725148	48	12	12		33953
216	378	571528871	uncharacterized protein LOC725148	48	12	12		33953
59	194	66513092	malate dehydrogenase mitochondrial	47	19	19	Carbamidomethylation	35802
342	485	328777671	inorganic pyrophosphatase	31	9	9	Carbamidomethylation	37661
218	655	571515702	cofilin/actin-depolymerizing factor homolog	59	11	11	Carbamidomethylation	16832
52	150	1477760641	uncharacterized protein LOC100576902	27	17	17	Oxidation (M)	63324
60	541	166795901	apolipophorin-III-like protein precursor	60	11	11	Oxidation (M)	21348
35	67	571512062	97 kDa heat shock protein isoform X2	28	25	24	Carbamidomethylation	93891
35	68	328780480	heat shock 70 kDa protein 4 isoform X1	27	25	24	Carbamidomethylation	97717
128	300	1032023939	putative protein FAM10A4	34	15	15	Carbamidomethylation	42478
50	85	328783917	vigilin	18	18	18	Carbamidomethylation	138675
50	86	571519499	vigilin	18	18	18	Carbamidomethylation	138675
157	591	1032004795	thymosin beta isoform X2	57	11	2	Oxidation (M)	13972
82	149	1032012875	phosphoglycerate mutase 2	59	16	16		28991
103	273	1477743788	protein obstructor-E	63	15	15	Carbamidomethylation; Oxidation (M)	25693
190	619	283436152	peroxiredoxin-like protein	56	10	10	Carbamidomethylation	25134
112	1099	66508940	complement component 1 Q subcomponent-binding protein mitochondrial	25	12	12		29907
106	147	1477761201	glycerol-3-phosphate dehydrogenase [NAD(+)] cytoplasmic	47	14	14	Carbamidomethylation	39754
138	283	110757651	alpha-crystallin B chain isoform X1	54	14	2		25565
300	1231	94158830	odorant binding protein 18 precursor	58	7	7	Carbamidomethylation	15000
111	180	1032027382	chitinase-like protein Idgf4 isoform X2	35	16	16	Carbamidomethylation	48741
111	181	1032027384	chitinase-like protein EN03 isoform X1	35	16	16	Carbamidomethylation	49330
167	419	571554787	14-3-3 protein zeta isoform X1	47	11	2		28076
167	420	1032002547	14-3-3 protein zeta isoform X1	47	11	2		28076
167	421	571554799	14-3-3 protein zeta isoform X1	47	11	2		28076
58	335	571574200	grpE protein homolog mitochondrial	54	16	16	Oxidation (M)	27069
69	72	571564543	lamin Dm0 isoform X3	34	18	18		68266
69	73	1032007768	lamin-C isoform X1	32	18	18		72847
69	74	328785544	lamin Dm0 isoform X2	34	18	18		68617
317	542	328777202	14 kDa phosphohistidine phosphatase	68	10	10	Carbamidomethylation	17213
914	3050	66515987	translationally-controlled tumor protein homolog	31	4	4		19843
116	216	66535742	cytosolic non-specific dipeptidase	27	12	12		54252
256	429	1032022425	proteasome subunit alpha type-5	48	11	11	Carbamidomethylation	26718
247	424	66530423	aldehyde dehydrogenase mitochondrial	27	10	10		55686
155	404	1032004791	thymosin beta isoform X1	46	12	3	Oxidation (M)	18462
155	405	1032004789	thymosin beta isoform X1	46	12	3	Oxidation (M)	18462
355	857	66560290	lysosomal aspartic protease	21	8	8	Carbamidomethylation	42222
292	1112	66505254	uncharacterized protein LOC551596	74	7	7	Carbamidomethylation	13299
359	1101	94158718	odorant binding protein 21 precursor	58	8	8	Carbamidomethylation	15204
132	313	1477733680	short-chain dehydrogenase/reductase isoform X1	10	11	11	Carbamidomethylation	110941
105	170	1477732202	uncharacterized protein LOC413909 isoform X8	16	13	13	Carbamidomethylation	119387
164	238	58585108	major royal jelly protein 2 precursor	30	13	9	Carbamidomethylation; Oxidation (M)	51074
164	239	1477723971	major royal jelly protein 2 isoform X1	30	13	9	Carbamidomethylation; Oxidation (M)	51132
195	167	571539934	uncharacterized protein LOC724749 isoform X1	18	11	11		143238
87	196	66521738	probable citrate synthase 2 mitochondrial	30	13	13		51930
336	1022	66519264	glutaredoxin-related protein 5 mitochondrial	39	7	7	Carbamidomethylation	14978
336	1023	571561914	glutaredoxin-related protein 5 mitochondrial	39	7	7	Carbamidomethylation	14978
40	107	1477720952	nucleoprotein TPR isoform X2	31	17	2	Oxidation (M)	63914
102	212	66531434	V-type proton ATPase subunit B	32	14	14	Carbamidomethylation	55144
80	270	1477756728	phenoloxidase-activating factor 2 isoform X1	35	17	17	Carbamidomethylation	45870
80	271	1477756723	phenoloxidase-activating factor 2 isoform X1	35	17	17	Carbamidomethylation	45870
80	272	1477756725	phenoloxidase-activating factor 2 isoform X1	35	17	17	Carbamidomethylation	45870
117	381	571567292	tropomyosin-1	40	13	13		32157
129	595	58585106	chemosensory protein 3 precursor	62	12	12	Carbamidomethylation; Oxidation (M)	14954
57	97	1477721776	titin isoform X7	10	17	17	Carbamidomethylation	211363
140	375	571513390	fatty acid binding protein isoform X2	62	14	2	Carbamidomethylation; Oxidation (M)	15035
140	376	58585202	fatty acid binding protein	62	14	2	Carbamidomethylation; Oxidation (M)	15035
204	408	66526646	dihydrolipoyl dehydrogenase mitochondrial	25	9	8	Carbamidomethylation	54525
99	211	1477750474	enolase-phosphatase E1	18	13	13	Carbamidomethylation	82403
62	151	1477726647	laminin subunit gamma-1	11	15	15		180746
118	144	66533395	T-complex protein 1 subunit beta	33	15	15	Carbamidomethylation	57903
126	611	66533332	mesencephalic astrocyte-derived neurotrophic factor homolog	41	13	13	Carbamidomethylation	20068
255	760	110750766	protein lethal(2)essential for life	56	12	10	Carbamidomethylation	23002
268	534	571527542	F-actin-capping protein subunit alpha	38	9	9		32859
146	209	58585142	major royal jelly protein 3 precursor	22	14	13	Carbamidomethylation; Oxidation (M)	61662
165	172	1477741599	NADH-ubiquinone oxidoreductase 75 kDa subunit mitochondrial isoform X1	24	15	2		71659
246	602	66525458	myophilin	57	11	10	Carbamidomethylation	19097
238	342	571573220	hexokinase type 2 isoform X2	27	12	12	Carbamidomethylation	51371
192	422	571554796	14-3-3 protein zeta isoform X2	47	11	2		28074
192	423	571554802	14-3-3 protein zeta isoform X3	47	11	2		28067
84	136	1477718396	titin	9	13	13	Carbamidomethylation	221554
98	186	1477750581	kinectin isoform X2	14	14	14		144846
202	576	571575601	cathepsin L1	31	8	8	Carbamidomethylation	38774
208	766	571571489	protein dj-1beta	35	9	9	Carbamidomethylation	24237
88	165	571546156	UTP--glucose-1-phosphate uridylyltransferase isoform X3	29	14	14		57501
88	166	328789193	UTP--glucose-1-phosphate uridylyltransferase isoform X2	29	14	14		57723
468	1010	328786065	glutaredoxin-C4 isoform X2	68	8	8	Carbamidomethylation	10942
468	1011	110764555	glutaredoxin-C4 isoform X2	68	8	8	Carbamidomethylation	10942
468	1012	328786067	glutaredoxin-C4 isoform X1	63	8	8	Carbamidomethylation	11991
280	832	66519842	proteasome subunit beta type-7	33	9	9	Carbamidomethylation	30306
200	418	66564402	calcyclin-binding protein	44	10	10		25922
154	182	328789473	glucosidase 2 subunit beta	30	12	12	Carbamidomethylation	59829
296	481	1477733775	cytosol aminopeptidase isoform X2	18	9	9		55271
63	93	1477721386	fumarate hydratase mitochondrial isoform X1	43	18	18	Carbamidomethylation; Oxidation (M)	55206
445	722	571577513	antifreeze protein Maxi	30	8	8	Oxidation (M)	37035
237	191	571568809	pyruvate carboxylase mitochondrial isoform X2	12	12	12	Carbamidomethylation; Oxidation (M)	130106
237	192	571568806	pyruvate carboxylase mitochondrial isoform X1	12	12	12	Carbamidomethylation; Oxidation (M)	131880
34	105	1477719754	heat shock protein 83	24	17	9	Carbamidomethylation	82744
76	307	1032030221	uncharacterized protein LOC552421 isoform X1	15	15	15	Carbamidomethylation	91892
76	329	1477760219	inner centromere protein A isoform X4	11	15	15	Carbamidomethylation	133955
236	447	1477740068	fibrillin-1	6	9	9	Carbamidomethylation	180264
207	244	295842197	glutathione peroxidase-like 1	78	13	13	Carbamidomethylation	19157
207	245	295842195	glutathione peroxidase-like 1	78	13	13	Carbamidomethylation	19157
207	246	571506123	glutathione peroxidase-like 1 isoform X1	69	13	13	Carbamidomethylation	21785
124	161	1477726154	fibrillin-2	6	14	14	Carbamidomethylation	315299
124	162	1477726152	fibrillin-2	6	14	14	Carbamidomethylation	315299
91	221	1477748324	actin muscle	32	11	2	Carbamidomethylation	41758
91	232	1032021252	actin clone 205	32	11	2	Carbamidomethylation	41785
91	233	328790800	actin clone 205	32	11	2	Carbamidomethylation	41785
72	201	62526112	elongation factor 1-alpha	27	13	3	Carbamidomethylation	50310
72	202	571530989	elongation factor 1-alpha isoform X1	27	13	3	Carbamidomethylation	50338
72	203	571531001	elongation factor 1-alpha isoform X1	27	13	3	Carbamidomethylation	50338
72	204	571530993	elongation factor 1-alpha isoform X1	27	13	3	Carbamidomethylation	50338
72	205	571530983	elongation factor 1-alpha isoform X1	27	13	3	Carbamidomethylation	50338
100	269	1477729727	microtubule-associated protein tau isoform X8	11	14	4	Carbamidomethylation	128223
437	535	66525345	spermine oxidase	21	8	8	Carbamidomethylation	57180
239	415	328778689	probable enoyl-CoA hydratase mitochondrial	35	8	8	Carbamidomethylation; Oxidation (M)	32518
137	247	110758921	endoplasmin	19	13	11		92147
109	210	571501685	transaldolase	35	16	16	Carbamidomethylation	40672
409	1281	571563894	myotrophin	56	6	6		13781
75	339	66556661	adenylate kinase	53	16	16	Carbamidomethylation	28514
266	385	571545012	coronin-1C	22	9	9	Carbamidomethylation	54827
266	386	1032027162	coronin-1C	22	9	9	Carbamidomethylation	54827
266	387	571545005	coronin-1C	22	9	9	Carbamidomethylation	54827
266	388	571545015	coronin-1C	22	9	9	Carbamidomethylation	54827
266	389	571545002	coronin-1C	22	9	9	Carbamidomethylation	54827
266	390	571545009	coronin-1C	22	9	9	Carbamidomethylation	54827
400	740	1477751746	transcription factor BTF3 homolog 4	63	8	8	Carbamidomethylation	20027
101	240	571565222	elongation factor 1-alpha isoform X1	25	12	2		50521
101	241	58585198	elongation factor 1-alpha	25	12	2		50521
101	242	571565217	elongation factor 1-alpha isoform X1	25	12	2		50521
299	445	48094341	myophilin	54	10	9	Carbamidomethylation	20826
156	372	571538231	14-3-3 protein epsilon	44	11	8	Carbamidomethylation	29111
316	484	571510978	protein SET isoform X2	37	10	10	Carbamidomethylation	35644
212	382	335892823	hsp90 co-chaperone Cdc37	24	12	12	Carbamidomethylation	43339
152	197	66515288	eukaryotic translation initiation factor 5	33	14	14		50939
152	198	571550203	eukaryotic translation initiation factor 5	33	14	14		50939
242	359	1477749387	uncharacterized protein LOC726286	19	12	12	Carbamidomethylation	90505
240	234	66544702	T-complex protein 1 subunit theta	27	11	11		59124
228	403	66500205	mitochondrial-processing peptidase subunit beta	21	11	11	Carbamidomethylation	53349
462	489	66551115	eukaryotic initiation factor 4A-I	17	8	8		48156
404	465	1032024484	sorbitol dehydrogenase	27	8	8	Carbamidomethylation	37972
65	224	328784616	hypoxia up-regulated protein 1 isoform X1	14	14	14		107692
182	268	66499429	probable medium-chain specific acyl-CoA dehydrogenase mitochondrial	27	15	15	Carbamidomethylation	46520
125	171	288872187	NADH-ubiquinone oxidoreductase 75 kDa subunit mitochondrial	20	15	2	Carbamidomethylation	80369
73	346	66518451	nuclear migration protein nudC	36	16	16		38098
136	259	571527109	NSFL1 cofactor p47 isoform X1	27	15	15		43056
136	265	1477750156	NSFL1 cofactor p47 isoform X2	34	15	15		34373
136	266	1477750158	NSFL1 cofactor p47 isoform X2	34	15	15		34373
230	552	295842193	cytochrome c	76	10	10		11910
201	276	1477744582	succinate--CoA ligase [ADP/GDP-forming] subunit alpha mitochondrial isoform X2	32	11	11	Carbamidomethylation	35334
201	277	1477744580	succinate--CoA ligase [ADP/GDP-forming] subunit alpha mitochondrial isoform X1	31	11	11	Carbamidomethylation	36009
183	374	160425209	hexamerin 70a precursor	16	13	13		81460
341	865	1477730056	protein CDV3 homolog	32	9	9		26838
278	400	1477742037	succinate dehydrogenase [ubiquinone] flavoprotein subunit mitochondrial	20	9	9	Carbamidomethylation	72448
278	401	1477742035	succinate dehydrogenase [ubiquinone] flavoprotein subunit mitochondrial	20	9	9	Carbamidomethylation	72448
277	436	1477735678	tropomyosin	27	7	7	Carbamidomethylation	39732
354	876	58585214	FABP-like protein	77	9	9		15549
252	406	1032004544	elongation factor 1-gamma	20	10	10	Carbamidomethylation	48986
269	366	1032022760	glutamine synthetase isoform X1	26	12	11	Carbamidomethylation	45361
269	369	283436154	glutamine synthetase	29	12	11	Carbamidomethylation	41264
396	664	328785112	proteasome subunit beta type-4	23	6	6	Carbamidomethylation	30057
172	251	571549030	glycogen phosphorylase	13	10	10	Carbamidomethylation	97329
467	908	1477758646	superoxide dismutase [Cu-Zn] chloroplastic-like	58	6	6	Carbamidomethylation	18920
467	909	1477758648	superoxide dismutase [Cu-Zn] chloroplastic-like	58	6	6	Carbamidomethylation	18920
295	544	48101907	26S proteasome regulatory subunit 6A-B	24	8	8	Carbamidomethylation	47628
307	520	66558942	T-complex protein 1 subunit delta	14	7	7	Carbamidomethylation	57379
15	397	1477719649	nesprin-1 isoform X5	2	9	9	Carbamidomethylation	915930
151	287	1477741199	inner centromere protein isoform X35	10	10	10		114958
151	289	1477741197	ensconsin isoform X34	10	10	10		117010
151	290	1477741195	inner centromere protein isoform X33	10	10	10		116865
151	291	1477741191	inner centromere protein isoform X31	10	10	10		117376
151	292	1477741187	stress response protein NST1 isoform X29	10	10	10		117645
151	293	1477741185	inner centromere protein isoform X28	10	10	10		118150
151	295	1477741183	inner centromere protein isoform X27	10	10	10		119267
151	296	1477741181	inner centromere protein isoform X26	10	10	10		119697
151	297	1477741177	inner centromere protein isoform X24	10	10	10		119552
151	298	1477741179	inner centromere protein isoform X25	10	10	10		119799
151	299	1477741175	inner centromere protein isoform X23	10	10	10		119820
151	301	1477741173	inner centromere protein isoform X22	10	10	10		120326
151	302	1477741171	inner centromere protein isoform X21	10	10	10		120490
151	303	1477741167	stress response protein NST1 isoform X19	10	10	10		121953
151	304	1477741169	inner centromere protein isoform X20	10	10	10		121872
151	305	1477741165	inner centromere protein isoform X18	9	10	10		123177
151	306	1477741163	ensconsin isoform X17	9	10	10		122916
151	308	1477741161	inner centromere protein isoform X16	9	10	10		124129
151	309	1477741155	inner centromere protein isoform X13	9	10	10		125352
151	310	1477741157	inner centromere protein isoform X14	9	10	10		125202
151	311	1477741153	MAP7 domain-containing protein 1 isoform X12	9	10	10		127888
151	312	1477741205	MAP7 domain-containing protein 1 isoform X38	9	10	10		127279
151	314	1477741151	MAP7 domain-containing protein 1 isoform X11	9	10	10		130064
151	315	1477741149	MAP7 domain-containing protein 1 isoform X10	9	10	10		129767
151	316	1477741147	MAP7 domain-containing protein 1 isoform X9	9	10	10		130453
151	317	1477741145	MAP7 domain-containing protein 1 isoform X8	9	10	10		133302
151	318	1477741143	MAP7 domain-containing protein 1 isoform X7	9	10	10		135977
151	320	1477741139	histone-lysine N-methyltransferase H3 lysine-79 specific isoform X5	8	10	10		137665
151	321	1477741141	MAP7 domain-containing protein 1 isoform X6	8	10	10		138152
151	322	1477741135	inner centromere protein isoform X3	8	10	10		138352
151	323	1477741137	MAP7 domain-containing protein 1 isoform X4	8	10	10		138664
151	326	1477741133	histone-lysine N-methyltransferase H3 lysine-79 specific isoform X2	8	10	10		140152
151	327	1477741131	inner centromere protein isoform X1	8	10	10		140839
226	383	66515272	V-type proton ATPase catalytic subunit A	15	7	7		68373
226	384	1032029676	V-type proton ATPase catalytic subunit A	15	7	7		68373
206	466	1477736600	insulin-like growth factor-binding protein complex acid labile subunit	24	10	10		44192
380	791	1477753698	amphiphysin isoform X4	19	9	9		40393
380	792	1477753696	amphiphysin isoform X3	19	9	9		41777
380	795	1477753693	amphiphysin isoform X2	17	9	9		46449
380	796	1477753691	amphiphysin isoform X1	16	9	9		47832
108	215	58585104	vitellogenin precursor	9	11	11	Carbamidomethylation	201046
308	1313	571533174	tubulin-specific chaperone A isoform X2	42	9	9		13954
227	275	66500533	armadillo repeat-containing protein 6 homolog	30	11	11	Carbamidomethylation	50990
197	367	571529028	neurochondrin homolog	13	9	9	Carbamidomethylation	84246
211	522	66506786	malate dehydrogenase cytoplasmic	25	9	9		36159
532	648	94158711	odorant binding protein 17 precursor	67	8	8	Carbamidomethylation; Oxidation (M)	15031
331	328	66551889	protein disulfide-isomerase A6 homolog	30	11	11		47196
180	437	1477716892	digestive cysteine proteinase 1	16	12	12		62622
198	586	1477762049	dynein assembly factor 5 axonemal isoform X2	7	12	12		120064
193	831	1477733468	ferritin subunit	29	8	8		25603
175	364	328790339	actin-interacting protein 1 isoform X1	19	9	9	Carbamidomethylation	67105
67	195	1032011933	LOW QUALITY PROTEIN: probable tRNA (guanine(26)-N(2))-dimethyltransferase	17	16	14	Carbamidomethylation	94505
337	344	1032007068	isocitrate dehydrogenase [NAD] subunit gamma mitochondrial	33	10	10		42410
337	345	48097748	isocitrate dehydrogenase [NAD] subunit gamma mitochondrial	33	10	10		42410
115	325	58585196	phenoloxidase subunit A3	15	11	11		80094
166	284	66523390	glutamate dehydrogenase mitochondrial isoform X2	22	11	11	Carbamidomethylation	61643
166	285	1032010597	glutamate dehydrogenase mitochondrial isoform X1	21	11	11	Carbamidomethylation	65519
251	585	1477750560	golgin subfamily A member 6-like protein 22	18	9	9		53728
494	967	48141571	glycerol-3-phosphate phosphatase	18	5	5		34139
188	249	1477723538	2-oxoglutarate dehydrogenase mitochondrial isoform X3	12	11	11	Carbamidomethylation	119843
188	250	1477723540	2-oxoglutarate dehydrogenase mitochondrial isoform X4	12	11	11	Carbamidomethylation	116144
243	508	66534750	peptidyl-prolyl cis-trans isomerase	44	9	8	Carbamidomethylation	22809
393	557	66550828	NECAP-like protein CG9132 isoform X1	33	6	6	Carbamidomethylation	27299
408	1088	147902613	profilin	53	6	6	Carbamidomethylation	13803
408	1089	148231752	profilin	53	6	6	Carbamidomethylation	13803
244	873	1032003052	tumor protein D53 homolog isoform X1	15	8	8		41620
518	1028	1477753545	protein lingerer isoform X6	6	6	6		114907
518	1029	1477753542	protein lingerer isoform X5	6	6	6		119032
518	1030	1477753540	protein lingerer isoform X4	6	6	6		119447
518	1032	1477753538	protein lingerer isoform X3	6	6	6		119894
518	1033	1477753535	protein lingerer isoform X3	6	6	6		119894
518	1034	1477753533	protein lingerer isoform X2	6	6	6		120306
518	1035	1477753526	protein lingerer isoform X1	6	6	6		120434
518	1036	1477753528	protein lingerer isoform X1	6	6	6		120434
518	1037	1477753530	protein lingerer isoform X1	6	6	6		120434
518	1038	1477753523	protein lingerer isoform X1	6	6	6		120434
271	767	1477746022	protein-L-isoaspartate(D-aspartate) O-methyltransferase isoform X1	31	8	8	Carbamidomethylation	28750
271	769	571525093	protein-L-isoaspartate(D-aspartate) O-methyltransferase isoform X2	35	8	8	Carbamidomethylation	25556
257	486	1477713842	protein kinase C and casein kinase substrate in neurons protein 1 isoform X6	28	10	10	Carbamidomethylation	51703
257	487	1477713840	protein kinase C and casein kinase substrate in neurons protein 2 isoform X5	26	10	10	Carbamidomethylation	55757
441	820	571566111	myosin-2 essential light chain isoform X4	64	8	8		16123
441	821	571566103	myosin-2 essential light chain isoform X4	64	8	8		16123
441	822	571566107	myosin-2 essential light chain isoform X4	64	8	8		16123
441	823	571566099	myosin-2 essential light chain isoform X3	62	8	8		16540
441	824	571566097	myosin-2 essential light chain isoform X2	59	8	8		17251
441	825	571566094	myosin-2 essential light chain isoform X1	59	8	8		17569
279	365	571527600	dnaJ protein homolog 1	28	9	9	Carbamidomethylation	39109
276	394	1477739735	ADP-ribose pyrophosphatase mitochondrial isoform X2	39	8	8		31938
276	395	1477739733	ADP-ribose pyrophosphatase mitochondrial isoform X1	38	8	8		32884
258	407	1477720298	acetyl-CoA acetyltransferase mitochondrial	22	10	10	Carbamidomethylation	44453
293	461	1477734826	trans-1 2-dihydrobenzene-1 2-diol dehydrogenase	26	6	6	Carbamidomethylation	36908
293	462	1477734828	trans-1 2-dihydrobenzene-1 2-diol dehydrogenase	26	6	6	Carbamidomethylation	36908
293	463	1477734830	trans-1 2-dihydrobenzene-1 2-diol dehydrogenase	26	6	6	Carbamidomethylation	36908
414	539	571505795	uncharacterized protein LOC408589 isoform X2	34	7	7	Carbamidomethylation	25869
414	540	328791543	uncharacterized protein LOC408589 isoform X1	29	7	7	Carbamidomethylation	30383
184	458	571574972	protein D2 isoform X3	43	10	10		20600
184	459	328783429	protein D2 isoform X3	43	10	10		20600
184	460	66524882	protein D2 isoform X3	43	10	10		20600
184	470	110763671	protein D2 isoform X2	38	10	10		23645
184	471	1032012174	protein D2 isoform X1	37	10	10		24072
402	590	1477759426	glycerol-3-phosphate dehydrogenase isoform X2	27	7	7	Carbamidomethylation	38592
402	592	62526114	glycerol-3-phosphate dehydrogenase	26	7	7	Carbamidomethylation	40145
402	593	1477759424	glycerol-3-phosphate dehydrogenase isoform X1	26	7	7	Carbamidomethylation	40592
378	561	1477733767	uncharacterized protein LOC409180 isoform X2	21	8	8	Carbamidomethylation	49780
378	566	1477733765	uncharacterized protein LOC409180 isoform X1	20	8	8	Carbamidomethylation	52803
376	443	1477745773	lysosomal alpha-mannosidase isoform X2	11	8	8		116165
376	444	1477745771	lysosomal alpha-mannosidase isoform X1	11	8	8		116259
415	563	66499293	glucose-6-phosphate isomerase	14	8	8		62968
340	678	328778710	beta-ureidopropionase	17	8	8	Carbamidomethylation	43430
191	358	110759433	la protein homolog	28	12	12	Carbamidomethylation	46928
584	1283	1032011705	uncharacterized protein LOC102656354	52	5	5	Carbamidomethylation; Oxidation (M)	12439
506	1384	571532294	40S ribosomal protein S12	38	6	6	Carbamidomethylation	15274
770	1277	571548220	eukaryotic translation initiation factor eIF1	54	5	5	Carbamidomethylation	12388
358	885	571533240	polyubiquitin-A isoform X2	11	7	7		76921
358	890	66510555	polyubiquitin-A isoform X1	10	7	7		85442
310	433	1477761368	uncharacterized protein LOC409465	10	7	7		93464
174	435	1032011925	aldose reductase	24	9	7		35220
525	658	66514137	ubiquitin-like protein 4A	57	6	6	Carbamidomethylation	16818
343	596	571575322	uncharacterized protein LOC413697	13	7	7	Carbamidomethylation	68640
219	409	58585222	take-out-like carrier protein precursor	40	11	11	Carbamidomethylation	29213
381	805	110763663	protein D2	40	7	7		23077
544	742	571514744	endoplasmic reticulum resident protein 29	34	8	8	Carbamidomethylation	27543
312	784	328784953	probable phospholipid hydroperoxide glutathione peroxidase	44	8	8		23133
312	785	1477747370	probable phospholipid hydroperoxide glutathione peroxidase	44	8	8		23133
181	491	1477760734	probable elongation factor 1-delta isoform X1	24	9	2		48135
181	492	571549345	probable elongation factor 1-delta isoform X1	24	9	2		48135
181	493	1032029180	probable elongation factor 1-delta isoform X1	24	9	2		48135
181	494	1032029178	probable elongation factor 1-delta isoform X1	24	9	2		48135
515	1018	1032020535	viral IAP-associated factor homolog	27	5	5	Carbamidomethylation	27376
225	370	66522349	T-complex protein 1 subunit epsilon	19	11	11	Carbamidomethylation	59415
333	564	1477722080	reticulocalbin-2	29	7	7		37995
458	668	48106841	cAMP-dependent protein kinase type I regulatory subunit isoform X1	24	6	6	Carbamidomethylation	41664
458	719	571549118	cAMP-dependent protein kinase type I regulatory subunit isoform X3	28	6	6	Carbamidomethylation	35432
458	720	571549112	cAMP-dependent protein kinase type I regulatory subunit isoform X2	27	6	6	Carbamidomethylation	35544
399	633	1477720550	tropomyosin isoform X4	47	10	4	Carbamidomethylation	21361
399	634	1477720553	tropomyosin isoform X4	47	10	4	Carbamidomethylation	21361
352	669	1477746017	extensin	28	7	7		33984
235	351	66520179	kinesin heavy chain	9	7	7	Carbamidomethylation	112502
419	743	328778329	inosine triphosphate pyrophosphatase	40	7	7	Carbamidomethylation	21431
419	744	571567059	inosine triphosphate pyrophosphatase	40	7	7	Carbamidomethylation	21431
517	850	571559515	elongation factor Ts mitochondrial	24	5	5	Carbamidomethylation	34049
526	799	335892820	pyruvate dehydrogenase E1 component subunit beta mitochondrial	18	4	4	Carbamidomethylation	38449
229	555	571574771	prefoldin subunit 6 isoform X2	44	8	8		15179
298	817	66560574	uncharacterized protein LOC411622	46	7	7	Carbamidomethylation; Oxidation (M)	16914
199	502	110755553	aspartate aminotransferase mitochondrial	21	10	10	Carbamidomethylation	48049
214	229	571523747	prosaposin isoform X2	12	11	11	Carbamidomethylation	99728
214	230	328782499	prosaposin isoform X1	12	11	11	Carbamidomethylation	100100
214	231	571523743	prosaposin isoform X1	12	11	11	Carbamidomethylation	100100
375	438	110764289	calcium/calmodulin-dependent protein kinase type 1 isoform X2	28	9	9	Carbamidomethylation	41970
454	748	1477762393	reticulon-1 isoform X2	17	5	5	Carbamidomethylation	49101
454	759	1477762389	reticulon-1 isoform X1	16	5	5	Carbamidomethylation	50556
459	919	66508366	inosine-5'-monophosphate dehydrogenase 1b	14	7	7		56650
580	1192	328788786	39S ribosomal protein L12 mitochondrial	26	6	6	Carbamidomethylation	20203
392	768	66551959	charged multivesicular body protein 4b	32	6	6		24902
332	582	66499182	GMP reductase 1	24	6	6	Carbamidomethylation	37972
530	1098	295849286	superoxide dismutase 2 mitochondrial	26	5	5		24525
353	430	1477760671	heterogeneous nuclear ribonucleoprotein K isoform X2	18	7	7	Carbamidomethylation	48656
353	431	1477760667	heterogeneous nuclear ribonucleoprotein K isoform X1	17	7	7	Carbamidomethylation	50478
456	1969	1477734349	uncharacterized protein LOC409090	5	3	3		45756
531	1120	110762885	protein FAM136A	45	7	7	Carbamidomethylation	16734
423	943	1477720545	uncharacterized protein LOC408583 isoform X2	12	6	2		43942
423	949	1477720547	uncharacterized protein LOC408583 isoform X3	12	6	2		43811
379	745	48102645	prefoldin subunit 5	50	9	9	Carbamidomethylation	17756
471	1163	110755589	protein obstructor-E	28	6	6	Carbamidomethylation	26028
372	659	1477748161	eukaryotic translation initiation factor 3 subunit J	29	8	8		27392
430	545	1477736549	putative mediator of RNA polymerase II transcription subunit 26	5	7	7		167906
290	467	110755392	dynactin subunit 2	22	10	10	Carbamidomethylation	46065
434	496	288869483	cuticular protein analogous to peritrophins 3-B precursor	30	8	8	Carbamidomethylation; Oxidation (M)	33659
382	770	48138568	ubiquitin-conjugating enzyme E2 variant 2	45	8	8	Carbamidomethylation	16360
505	979	48142673	thioredoxin mitochondrial	46	6	6		15195
288	464	328791498	dihydrolipoyllysine-residue acetyltransferase component of pyruvate dehydrogenase complex mitochondrial	15	7	7		66915
346	607	48142864	eukaryotic peptide chain release factor GTP-binding subunit ERF3A	11	5	5	Carbamidomethylation	65986
363	671	1477757652	protein Red	7	6	6	Carbamidomethylation	99621
294	510	571554547	PDZ and LIM domain protein 3 isoform X1	22	7	7		39910
294	511	110760326	PDZ and LIM domain protein 3 isoform X1	22	7	7		39910
294	512	1477723523	PDZ and LIM domain protein 3 isoform X1	22	7	7		39910
294	533	571554561	PDZ and LIM domain protein 3 isoform X4	24	7	7		36545
416	626	571510476	zinc finger CCCH domain-containing protein 15 homolog	15	5	5	Carbamidomethylation	45614
841	1682	1477734422	uncharacterized protein LOC100578725	48	4	4		9535
267	368	295842222	thioredoxin reductase 1 isoform 1	20	9	9	Carbamidomethylation	59246
267	379	295842224	thioredoxin reductase 1 isoform 2	21	9	9	Carbamidomethylation	54277
267	380	571501574	thioredoxin reductase 1 isoform X1	20	9	9	Carbamidomethylation	58558
176	343	66521517	peroxiredoxin-6	45	12	11	Carbamidomethylation	24923
510	930	571501998	peptidyl-prolyl cis-trans isomerase FKBP4 isoform X2	18	4	4	Carbamidomethylation	45322
510	931	66499186	FK506-binding protein 59 isoform X1	16	4	4	Carbamidomethylation	51529
510	932	1031998594	FK506-binding protein 59 isoform X1	16	4	4	Carbamidomethylation	51529
827	1353	328776891	renin receptor isoform X1	15	4	4		44208
472	999	1032024195	UMP-CMP kinase isoform X1	27	6	6	Carbamidomethylation	24114
472	1044	571533438	UMP-CMP kinase isoform X2	29	6	6	Carbamidomethylation	22522
472	1045	571533434	UMP-CMP kinase isoform X2	29	6	6	Carbamidomethylation	22522
498	1340	571566632	histidine triad nucleotide-binding protein 1	33	5	5		17628
370	903	110750754	protein lethal(2)essential for life	35	8	8	Carbamidomethylation	22560
407	854	1477747204	eukaryotic translation initiation factor 5A	34	7	7	Carbamidomethylation	17592
407	855	1477747207	eukaryotic translation initiation factor 5A	34	7	7	Carbamidomethylation	17592
405	757	66531704	F-actin-capping protein subunit beta	23	5	5	Carbamidomethylation	30819
432	627	1477757517	flocculation protein FLO11 isoform X2	11	6	6		101334
432	628	1477757515	flocculation protein FLO11 isoform X1	11	6	6		104787
349	495	66509442	dipeptidyl peptidase 3	10	7	7		90195
384	765	66530240	isocitrate dehydrogenase [NAD] subunit beta mitochondrial	21	8	8	Carbamidomethylation	40954
315	651	66522232	isochorismatase domain-containing protein 2	35	6	6	Carbamidomethylation	22439
484	548	334883143	quinone oxidoreductase-like protein 2-like	19	7	7	Carbamidomethylation	45237
275	475	571533607	lon protease homolog mitochondrial isoform X2	9	9	9	Carbamidomethylation	112865
275	476	1032023894	lon protease homolog mitochondrial isoform X1	8	9	9	Carbamidomethylation	114770
463	721	48096310	actin-related protein 2/3 complex subunit 1A	23	6	6	Carbamidomethylation	40996
313	993	571544763	putative acyl-CoA-binding protein	52	9	9	Carbamidomethylation; Oxidation (M)	10025
153	432	507418852	Rab escort protein	13	8	7	Carbamidomethylation	67180
335	801	48124643	alcohol dehydrogenase class-3	21	9	9	Carbamidomethylation	40464
365	665	328779160	DNA ligase 1	19	6	6		40569
398	772	571540217	hydroxyacylglutathione hydrolase mitochondrial isoform X5	22	7	7	Carbamidomethylation	29065
398	774	571540213	hydroxyacylglutathione hydrolase mitochondrial isoform X4	19	7	7	Carbamidomethylation	34558
398	786	1477755008	hydroxyacylglutathione hydrolase mitochondrial isoform X2	10	7	7	Carbamidomethylation	60950
398	787	1477755005	uncharacterized protein LOC552568 isoform X1	10	7	7	Carbamidomethylation	63777
413	497	571511696	neuromodulin isoform X1	43	8	8	Carbamidomethylation	23848
371	580	571537972	plasminogen activator inhibitor 1 RNA-binding protein isoform X2	21	7	7		46924
371	581	328778152	plasminogen activator inhibitor 1 RNA-binding protein isoform X1	20	7	7		47011
397	758	571577728	probable pyruvate dehydrogenase E1 component subunit alpha mitochondrial isoform X1	13	7	7	Carbamidomethylation	44574
397	761	571577730	probable pyruvate dehydrogenase E1 component subunit alpha mitochondrial isoform X2	14	7	7	Carbamidomethylation	43853
368	567	66553455	prostaglandin reductase 1	22	6	6		37640
706	1223	1032029668	complex III assembly factor LYRM7 isoform X1	52	5	5	Carbamidomethylation	14232
706	1224	571547507	complex III assembly factor LYRM7 isoform X3	52	5	5	Carbamidomethylation	14232
706	1225	571547504	complex III assembly factor LYRM7 isoform X2	52	5	5	Carbamidomethylation	14232
706	1246	1032029672	complex III assembly factor LYRM7 isoform X4	63	5	5	Carbamidomethylation	11780
217	456	1477740086	protein lethal(2)essential for life	50	9	9		21892
772	1507	328781230	NPC intracellular cholesterol transporter 2 homolog a	24	4	4	Carbamidomethylation	16971
224	412	1477761470	putative uncharacterized protein DDB_G0282133 isoform X2	9	9	9		106451
495	562	110755689	alpha-2-macroglobulin receptor-associated protein	18	6	6		42970
903	3433	328787790	peroxiredoxin-5 mitochondrial	15	3	3		20170
345	340	1477744534	protein 4.1 homolog isoform X2	12	9	9		112345
645	1248	1477759590	anamorsin homolog	23	6	6	Carbamidomethylation	30974
645	1249	1477759592	anamorsin homolog	23	6	6	Carbamidomethylation	30974
678	1169	571514011	troponin I isoform X15	21	4	2		24762
591	1276	1477747407	uncharacterized protein LOC107964006	50	5	5	Carbamidomethylation	15662
350	411	58585170	major royal jelly protein 4 precursor	16	8	3	Carbamidomethylation	52916
356	990	66562752	ubiquitin-conjugating enzyme E2 L3	41	9	9	Carbamidomethylation	18172
464	917	328787087	serine/threonine-protein phosphatase 4 regulatory subunit 2	10	4	4		71639
499	577	1477713768	tether containing UBX domain for GLUT4 isoform X1	16	7	7		56869
499	578	334852197	tether containing UBX domain for GLUT4	16	7	7		56869
417	652	1477744044	kynurenine--oxoglutarate transaminase 3-like	14	6	6		51170
417	653	1477744046	kynurenine--oxoglutarate transaminase 3-like	14	6	6		51170
417	654	1477744042	kynurenine--oxoglutarate transaminase 3-like	14	6	6		51170
395	554	571539812	T-complex protein 1 subunit eta	13	6	6	Carbamidomethylation	59935
470	584	1032000377	proteasome subunit alpha type-1	27	7	7	Carbamidomethylation	30927
297	588	1477753757	SPARC	30	8	8	Carbamidomethylation	35386
297	589	1477753755	SPARC	30	8	8	Carbamidomethylation	35386
68	1154	1477743593	restin homolog isoform X2	1	2	2		191998
68	1157	1477743587	restin homolog isoform X1	1	2	2		194479
68	1158	1477743589	restin homolog isoform X1	1	2	2		194479
68	1159	1477743591	restin homolog isoform X1	1	2	2		194479
565	867	48106137	ruvB-like 1	14	4	4		50079
429	480	571574878	DE-cadherin isoform X2	7	7	7	Carbamidomethylation	166910
465	819	58585138	major royal jelly protein 5 precursor	10	6	2	Oxidation (M)	70236
571	598	1477716639	furin-like protease 2 isoform X2	7	6	6	Carbamidomethylation	143070
571	599	1477716637	furin-like protease 2 isoform X1	7	6	6	Carbamidomethylation	147107
492	874	1032012727	glutaredoxin 3	27	7	7		25352
500	835	1032019052	dnaJ homolog subfamily A member 1	25	8	8	Carbamidomethylation	44869
500	836	571524325	dnaJ homolog subfamily A member 1	25	8	8	Carbamidomethylation	44869
551	1450	48102954	small ubiquitin-related modifier	29	4	4		11199
421	525	1477757682	beta-glucuronidase	12	7	7	Carbamidomethylation	76931
421	526	1477757686	beta-glucuronidase	12	7	7	Carbamidomethylation	76931
421	527	1477757684	beta-glucuronidase	12	7	7	Carbamidomethylation	76931
421	528	1477757680	beta-glucuronidase	12	7	7	Carbamidomethylation	76931
439	895	399220298	cuticular protein 3 precursor	16	5	5		34354
306	670	66509032	26S proteasome regulatory subunit 4	11	5	5		49234
568	977	1477715089	proteasome subunit alpha type-6	20	5	5		27486
568	978	1477715092	proteasome subunit alpha type-6-like	20	5	5		27486
253	536	571539203	moesin/ezrin/radixin homolog 1 isoform X3	10	6	6		67717
253	537	571539199	moesin/ezrin/radixin homolog 1 isoform X2	10	6	6		67948
253	538	571539175	moesin/ezrin/radixin homolog 1 isoform X1	10	6	6		68920
696	1361	1031995417	ubiquitin carboxyl-terminal hydrolase isoform X2	16	4	4	Carbamidomethylation	25721
696	1362	48103883	ubiquitin carboxyl-terminal hydrolase isoform X1	16	4	4	Carbamidomethylation	26181
521	1027	1477752177	ribosome-recycling factor mitochondrial	17	6	6	Carbamidomethylation	28992
150	398	1477745929	contactin	6	11	11		186010
709	1787	1477727030	ribulose-phosphate 3-epimerase	20	4	4	Carbamidomethylation	24629
309	441	571573584	uncharacterized protein LOC551958	9	7	7	Carbamidomethylation	93714
348	635	1477757656	uncharacterized protein LOC413627	10	6	6		72229
762	1013	571538896	RNA-binding protein squid isoform X6	17	5	4		34812
762	1014	571538890	RNA-binding protein squid isoform X4	16	5	4		36230
762	1015	571538884	RNA-binding protein squid isoform X2	16	5	4		37065
762	1016	110758129	RNA-binding protein squid isoform X1	15	5	4		38483
329	673	571574169	TPPP family protein CG45057	31	8	8	Carbamidomethylation	25577
329	674	571574175	TPPP family protein CG45057	31	8	8	Carbamidomethylation	25577
329	675	571574173	TPPP family protein CG45057	31	8	8	Carbamidomethylation	25577
329	676	1477734913	TPPP family protein CG45057	31	8	8	Carbamidomethylation	25577
460	556	1477735517	vinculin isoform X3	9	6	6	Carbamidomethylation	107191
460	558	1477735515	vinculin isoform X2	8	6	6	Carbamidomethylation	112891
460	559	1477735519	vinculin isoform X4	8	6	6	Carbamidomethylation	114620
460	560	1477735513	vinculin isoform X1	8	6	6	Carbamidomethylation	117354
366	472	1477758094	RILP-like protein homolog isoform X1	18	7	7		45025
366	473	1477758096	RILP-like protein homolog isoform X2	19	7	7		44217
438	918	571564814	40S ribosomal protein S3a	25	5	5		30043
466	662	571578026	60S ribosomal protein L12	50	6	6	Carbamidomethylation	17918
466	663	571578024	60S ribosomal protein L12	50	6	6	Carbamidomethylation	17918
457	457	571575282	eukaryotic translation initiation factor 3 subunit D	20	8	8		64653
431	827	571544863	ran-binding protein 3 isoform X2	17	6	6	Carbamidomethylation	47432
431	828	328784858	ran-binding protein 3 isoform X1	17	6	6	Carbamidomethylation	47561
431	829	1032027289	ran-binding protein 3 isoform X3	19	6	6	Carbamidomethylation	43367
606	922	292494899	cuticular protein precursor	18	5	5	Carbamidomethylation	36535
606	923	571568932	cuticular protein isoform X1	17	5	5	Carbamidomethylation	37076
338	468	66526670	methionine aminopeptidase 2	19	9	9	Carbamidomethylation	52564
553	794	1477716442	uncharacterized protein LOC724993	19	5	5	Carbamidomethylation	35315
485	937	1477754944	T-complex protein 1 subunit zeta	9	4	4		58311
677	1193	571547491	heterogeneous nuclear ribonucleoprotein A1 A2/B1 homolog isoform X4	12	4	4	Carbamidomethylation	36753
677	1194	571547487	heterogeneous nuclear ribonucleoprotein A1 A2/B1 homolog isoform X3	12	4	4	Carbamidomethylation	36938
677	1195	110767982	heterogeneous nuclear ribonucleoprotein A1 A2/B1 homolog isoform X2	11	4	4	Carbamidomethylation	39136
677	1196	571547469	heterogeneous nuclear ribonucleoprotein A1 A2/B1 homolog isoform X1	11	4	4	Carbamidomethylation	39322
677	1197	571547473	heterogeneous nuclear ribonucleoprotein A1 A2/B1 homolog isoform X1	11	4	4	Carbamidomethylation	39322
585	1318	66534614	NADH dehydrogenase [ubiquinone] flavoprotein 2 mitochondrial	17	4	4		27387
287	641	1477722026	uncharacterized protein LOC411417 isoform X2	7	6	6	Carbamidomethylation	110973
377	649	1477741822	protein transport protein Sec31A	6	6	6		138843
575	1096	328777788	myosin light chain alkali isoform X2	34	4	4	Carbamidomethylation	16980
548	1103	571557650	prefoldin subunit 4	42	6	6	Carbamidomethylation	16072
215	518	1477745227	heterogeneous nuclear ribonucleoprotein Q isoform X7	12	8	2		73835
215	521	1477745221	heterogeneous nuclear ribonucleoprotein R isoform X2	12	8	2		74392
922	1218	110760701	3-hydroxyacyl-CoA dehydrogenase type-2	20	3	3		27099
759	806	571554823	UPF0587 protein C1orf123 homolog	45	5	5	Carbamidomethylation	18369
522	837	1477751125	large proline-rich protein BAG6 isoform X6	5	7	7		130481
522	839	1477751123	large proline-rich protein BAG6 isoform X5	5	7	7		135559
522	840	1477751121	large proline-rich protein BAG6 isoform X4	5	7	7		135717
522	841	1477751119	large proline-rich protein BAG6 isoform X3	5	7	7		135836
522	842	1477751117	large proline-rich protein BAG6 isoform X2	5	7	7		135907
522	843	1477751113	large proline-rich protein BAG6 isoform X1	5	7	7		136065
522	844	1477751111	large proline-rich protein BAG6 isoform X1	5	7	7		136065
522	845	1477751115	large proline-rich protein BAG6 isoform X1	5	7	7		136065
618	869	1477751755	putative peptidyl-prolyl cis-trans isomerase dodo	43	6	6		18023
411	546	66523051	probable methylmalonate-semialdehyde dehydrogenase [acylating] mitochondrial isoform X1	22	8	8	Carbamidomethylation	56042
411	547	571568825	probable methylmalonate-semialdehyde dehydrogenase [acylating] mitochondrial isoform X2	23	8	8	Carbamidomethylation	53097
493	897	571574223	tetra-peptide repeat homeobox protein 1	23	7	7		39352
422	639	295842220	thioredoxin peroxidase 3 isoform 1	26	6	5	Carbamidomethylation	27168
311	410	571541861	hydroxysteroid dehydrogenase-like protein 2 isoform X2	23	9	9	Carbamidomethylation	43827
311	414	66530010	hydroxysteroid dehydrogenase-like protein 2 isoform X1	23	9	9	Carbamidomethylation	45273
241	482	1032019191	heterogeneous nuclear ribonucleoprotein R isoform X15	16	8	2		59237
241	483	1032019189	heterogeneous nuclear ribonucleoprotein R isoform X14	16	8	2		59325
241	488	1032019187	heterogeneous nuclear ribonucleoprotein R isoform X13	15	8	2		61932
241	490	1032019185	heterogeneous nuclear ribonucleoprotein R isoform X12	15	8	2		64669
241	498	1032019181	heterogeneous nuclear ribonucleoprotein R isoform X10	13	8	2		70345
241	499	1032019183	heterogeneous nuclear ribonucleoprotein R isoform X11	13	8	2		70345
241	500	1032019179	heterogeneous nuclear ribonucleoprotein R isoform X10	13	8	2		70345
241	501	1032019177	heterogeneous nuclear ribonucleoprotein R isoform X9	13	8	2		70432
241	503	1032019173	heterogeneous nuclear ribonucleoprotein Q isoform X6	13	8	2		73518
241	504	1477745216	heterogeneous nuclear ribonucleoprotein Q isoform X1	12	8	2		74075
241	505	571526311	heterogeneous nuclear ribonucleoprotein Q isoform X1	12	8	2		74075
241	506	1032019165	heterogeneous nuclear ribonucleoprotein Q isoform X1	12	8	2		74075
241	507	1477745218	heterogeneous nuclear ribonucleoprotein Q isoform X1	12	8	2		74075
241	509	1032019175	heterogeneous nuclear ribonucleoprotein Q isoform X8	13	8	2		73216
241	513	1032019171	heterogeneous nuclear ribonucleoprotein Q isoform X5	13	8	2		73703
241	514	1032019169	heterogeneous nuclear ribonucleoprotein Q isoform X4	12	8	2		73774
241	515	1032019167	heterogeneous nuclear ribonucleoprotein Q isoform X3	12	8	2		74004
688	1307	110763674	uncharacterized protein LOC726616	16	4	4		34983
351	587	328788815	UV excision repair protein RAD23 homolog B isoform X2	28	7	7		39623
588	946	571565086	calmodulin	33	4	3		16811
491	1040	296010819	catalase	9	4	4	Carbamidomethylation	57990
289	738	571538756	tetratricopeptide repeat protein 1	21	5	5	Carbamidomethylation	32080
435	657	571528252	ras-related protein Rab-1A	33	7	5	Carbamidomethylation	23108
436	804	571531985	proteasome subunit alpha type-7-1	24	7	7		28120
383	469	209180477	lambda crystallin-like protein	26	8	8	Carbamidomethylation	35861
648	920	48097532	uncharacterized protein LOC408365 isoform X2	14	7	7	Carbamidomethylation	60601
648	921	571559852	uncharacterized protein LOC408365 isoform X1	14	7	7	Carbamidomethylation	60874
646	1259	1032003238	methionine-R-sulfoxide reductase B1 isoform X5	35	4	4	Carbamidomethylation	15600
646	1260	571555985	methionine-R-sulfoxide reductase B1 isoform X5	35	4	4	Carbamidomethylation	15600
646	1312	1032003236	methionine-R-sulfoxide reductase B1 isoform X4	32	4	4	Carbamidomethylation	16775
545	608	328792246	haloacid dehalogenase-like hydrolase domain-containing 5	21	7	7	Carbamidomethylation	44236
885	1278	328786212	tubulin-specific chaperone E isoform X2	5	5	5	Carbamidomethylation	82182
885	1464	1477741360	lactoylglutathione lyase isoform X1	20	5	5	Carbamidomethylation	21100
673	1641	1477758383	basement membrane-specific heparan sulfate proteoglycan core protein isoform X27	1	3	2		399760
673	1642	1477758381	basement membrane-specific heparan sulfate proteoglycan core protein isoform X26	1	3	2		404285
673	1643	1477758379	basement membrane-specific heparan sulfate proteoglycan core protein isoform X25	1	3	2		408344
673	1644	1477758377	basement membrane-specific heparan sulfate proteoglycan core protein isoform X24	1	3	2		412205
673	1645	1477758375	basement membrane-specific heparan sulfate proteoglycan core protein isoform X23	1	3	2		417774
673	1647	1477758373	basement membrane-specific heparan sulfate proteoglycan core protein isoform X22	1	3	2		420179
673	1648	1477758371	basement membrane-specific heparan sulfate proteoglycan core protein isoform X21	1	3	2		421897
673	1649	1477758369	basement membrane-specific heparan sulfate proteoglycan core protein isoform X20	1	3	2		421920
673	1650	1477758367	basement membrane-specific heparan sulfate proteoglycan core protein isoform X19	1	3	2		425782
673	1652	1477758365	basement membrane-specific heparan sulfate proteoglycan core protein isoform X18	1	3	2		426921
673	1653	1477758361	basement membrane-specific heparan sulfate proteoglycan core protein isoform X16	1	3	2		427334
673	1654	1477758359	basement membrane-specific heparan sulfate proteoglycan core protein isoform X15	1	3	2		427478
673	1655	1477758363	basement membrane-specific heparan sulfate proteoglycan core protein isoform X17	1	3	2		427530
673	1656	1477758357	basement membrane-specific heparan sulfate proteoglycan core protein isoform X14	1	3	2		427036
673	1657	1477758355	basement membrane-specific heparan sulfate proteoglycan core protein isoform X13	1	3	2		427695
673	1658	1477758347	basement membrane-specific heparan sulfate proteoglycan core protein isoform X9	1	3	2		431242
673	1659	1477758349	basement membrane-specific heparan sulfate proteoglycan core protein isoform X10	1	3	2		431339
673	1660	1477758345	basement membrane-specific heparan sulfate proteoglycan core protein isoform X8	1	3	2		431358
673	1661	1477758339	basement membrane-specific heparan sulfate proteoglycan core protein isoform X5	1	3	2		435504
145	278	1477741394	titin isoform X4	3	9	9		494616
145	279	1477741392	uncharacterized protein LOC408677 isoform X3	3	9	9		501860
145	280	1477741390	uncharacterized protein LOC408677 isoform X2	3	9	9		505424
145	281	1477741388	titin isoform X1	3	9	9		512668
931	2397	328792988	endocuticle structural glycoprotein ABD-4 isoform X1	16	3	3		20688
931	2398	1477730143	endocuticle structural glycoprotein ABD-4 isoform X2	16	3	3		20700
572	604	1477731694	RNA-binding protein lark isoform X1	21	7	7	Carbamidomethylation	38182
572	605	1477731691	RNA-binding protein lark isoform X1	21	7	7	Carbamidomethylation	38182
572	606	1477731696	RNA-binding protein lark isoform X1	21	7	7	Carbamidomethylation	38182
572	613	1032009945	RNA-binding protein lark isoform X7	25	7	7	Carbamidomethylation	32407
572	614	1032009943	RNA-binding protein lark isoform X6	24	7	7	Carbamidomethylation	32802
572	616	1032009939	RNA-binding protein lark isoform X5	24	7	7	Carbamidomethylation	33790
572	617	1032009936	RNA-binding protein lark isoform X4	23	7	7	Carbamidomethylation	34401
572	618	1032009934	RNA-binding protein lark isoform X3	23	7	7	Carbamidomethylation	34986
572	620	1032009932	RNA-binding protein lark isoform X2	22	7	7	Carbamidomethylation	35783
747	1923	1477717365	glycine cleavage system H protein mitochondrial	19	4	4	Carbamidomethylation	19114
490	640	328783450	short/branched chain specific acyl-CoA dehydrogenase mitochondrial	16	7	7		45940
391	474	571559637	stress response protein NST1 isoform X1	24	7	7	Carbamidomethylation	39745
611	1008	571567945	cysteine desulfurase mitochondrial isoform X2	13	5	5		46997
420	971	66521356	N(G) N(G)-dimethylarginine dimethylaminohydrolase 1 isoform X2	23	6	6	Carbamidomethylation	29840
420	972	328781872	N(G) N(G)-dimethylarginine dimethylaminohydrolase 1 isoform X1	22	6	6	Carbamidomethylation	31722
483	810	1477721855	ATP-dependent 6-phosphofructokinase isoform X7	8	5	5	Carbamidomethylation	93860
483	811	1477721851	ATP-dependent 6-phosphofructokinase isoform X5	8	5	5	Carbamidomethylation	95908
483	812	1477721857	ATP-dependent 6-phosphofructokinase isoform X8	8	5	5	Carbamidomethylation	88587
483	813	1477721859	ATP-dependent 6-phosphofructokinase isoform X8	8	5	5	Carbamidomethylation	88587
483	814	1477721847	ATP-dependent 6-phosphofructokinase isoform X3	7	5	5	Carbamidomethylation	96866
483	815	1477721841	ATP-dependent 6-phosphofructokinase isoform X1	7	5	5	Carbamidomethylation	97704
483	816	1477721843	ATP-dependent 6-phosphofructokinase isoform X1	7	5	5	Carbamidomethylation	97704
357	532	1477757103	eukaryotic translation initiation factor 2 subunit 1	22	7	7	Carbamidomethylation	37468
563	900	1477748963	dihydrolipoyllysine-residue succinyltransferase component of 2-oxoglutarate dehydrogenase complex mitochondrial isoform X2	11	4	4	Carbamidomethylation	46501
563	912	1477748960	dihydrolipoyllysine-residue succinyltransferase component of 2-oxoglutarate dehydrogenase complex mitochondrial isoform X1	10	4	4	Carbamidomethylation	55454
401	790	571559277	transcription elongation factor S-II isoform X1	20	6	6		35119
489	516	1477721553	adenylyl cyclase-associated protein 1 isoform X1	10	6	6		87319
489	519	1477721555	adenylyl cyclase-associated protein 1 isoform X2	10	6	6		85146
489	524	571552359	adenylyl cyclase-associated protein 1 isoform X3	14	6	6		58408
489	529	1477721559	adenylyl cyclase-associated protein 1 isoform X4	18	6	6		46125
489	530	571552363	adenylyl cyclase-associated protein 1 isoform X4	18	6	6		46125
489	531	1032003328	adenylyl cyclase-associated protein 1 isoform X4	18	6	6		46125
808	995	328781995	enoyl-[acyl-carrier-protein] reductase mitochondrial	18	4	4	Carbamidomethylation	41399
740	830	66504030	S-phase kinase-associated protein 1	27	4	4	Carbamidomethylation	18509
744	864	328779321	protein LSM14 homolog A isoform X1	12	4	4	Carbamidomethylation	55451
589	1138	48104995	thioredoxin domain-containing protein 17-like	51	5	5	Carbamidomethylation	14567
601	826	571508698	26S proteasome regulatory subunit 10B	12	4	4		44487
983	1123	328788813	ubiquitin carboxyl-terminal hydrolase 14	11	3	3	Carbamidomethylation	56457
657	1100	110757341	mitochondrial import inner membrane translocase subunit Tim8	66	5	5	Carbamidomethylation	9818
469	1104	571512124	probable prefoldin subunit 2	23	6	6		17642
504	771	66551610	sorting nexin-12	34	6	6		19008
661	1540	48099074	ester hydrolase C11orf54 homolog	15	4	4	Carbamidomethylation	35462
334	679	66513481	ubiquitin-like modifier-activating enzyme 1	5	6	6	Carbamidomethylation	117106
613	1446	48106363	40S ribosomal protein S10	25	5	5	Carbamidomethylation	17875
613	1447	66517421	40S ribosomal protein S10	25	5	5	Carbamidomethylation	17875
703	1198	48096676	aminoacylase-1	15	4	4	Carbamidomethylation	45304
638	1041	66524917	26S proteasome non-ATPase regulatory subunit 4	10	3	3	Carbamidomethylation	43977
327	442	1477752274	LOW QUALITY PROTEIN: paramyosin long form	8	6	2		109382
826	1339	66536649	frataxin homolog mitochondrial	18	3	3		23649
418	988	1031994814	12 kDa FK506-binding protein	41	5	4	Carbamidomethylation	11764
992	1392	66549214	cob(I)yrinic acid a c-diamide adenosyltransferase mitochondrial	16	3	3		25536
254	331	66563290	T-complex protein 1 subunit gamma	16	8	8	Carbamidomethylation	61007
700	1102	94400901	alpha-glucosidase precursor	8	3	3		66568
38	718	1477745800	microtubule-actin cross-linking factor 1 isoform X3	1	3	3		927744
314	439	571506173	dynamin-1-like protein	12	7	7	Carbamidomethylation	83029
691	746	66517761	cAMP-dependent protein kinase type II regulatory subunit isoform X1	12	5	5		43868
775	2093	297591983	60S acidic ribosomal protein P1	32	2	2		11623
513	877	1477751322	xaa-Pro dipeptidase	9	4	4		55465
824	803	571509908	spermine synthase isoform X1	21	5	5	Carbamidomethylation	41257
819	2075	66534766	cytochrome c oxidase subunit 5B mitochondrial	25	3	3	Carbamidomethylation	13939
576	849	1032015580	synapse-associated protein 1 isoform X4	9	4	4		47406
576	851	328786319	synapse-associated protein 1 isoform X3	9	4	4		47477
576	852	571512765	synapse-associated protein 1 isoform X2	9	4	4		48004
576	853	571512761	synapse-associated protein 1 isoform X1	9	4	4		48075
651	933	328788413	uncharacterized protein LOC412543 isoform X1	14	5	5		49005
482	1162	571550032	lysosomal alpha-glucosidase	4	4	4	Carbamidomethylation	113560
778	5537	1477736891	pro-resilin	7	4	4		42361
347	434	571576907	26S proteasome regulatory subunit 7	18	7	7	Carbamidomethylation	48457
1414	1583	571526178	biogenesis of lysosome-related organelles complex 1 subunit 2	25	2	2		18784
369	677	66519683	adenosylhomocysteinase	16	7	7	Carbamidomethylation	47977
486	629	571573787	N-acetyl-D-glucosamine kinase isoform X2	19	6	6	Carbamidomethylation	43554
486	630	571573789	N-acetyl-D-glucosamine kinase isoform X2	19	6	6	Carbamidomethylation	43554
486	631	571573785	N-acetyl-D-glucosamine kinase isoform X2	19	6	6	Carbamidomethylation	43554
486	632	1032012148	N-acetyl-D-glucosamine kinase isoform X1	18	6	6	Carbamidomethylation	47330
755	1071	1477731258	deoxyuridine 5'-triphosphate nucleotidohydrolase isoform X3	31	4	4	Carbamidomethylation	15753
291	733	1032005228	selenide water dikinase	15	9	9		45019
455	779	571550309	spectrin beta chain isoform X2	3	4	4		266604
455	780	571550284	spectrin beta chain isoform X1	3	4	4		277754
519	1017	328777355	partner of Y14 and mago	24	6	6		24528
512	879	1477747834	C-1-tetrahydrofolate synthase cytoplasmic isoform X1	5	4	4		101468
750	1364	1477748159	proteasome subunit alpha type-4-like	16	3	3	Carbamidomethylation	28871
603	1250	66524161	ferritin heavy polypeptide-like 17	21	6	6		25186
543	731	1477723067	probable hydroxyacid-oxoacid transhydrogenase mitochondrial	13	5	3		51448
443	666	66547731	hemK methyltransferase family member 1	23	6	6	Carbamidomethylation	39686
810	1314	571559803	transcription termination factor 3 mitochondrial	7	3	3		48618
1441	4521	328786450	ATP synthase subunit delta mitochondrial	22	2	2		17618
1441	4522	66517317	ATP synthase subunit delta mitochondrial	22	2	2		17618
614	3061	571531875	NEDD8	42	3	3		8715
573	798	66524128	adenylosuccinate synthetase	13	5	5		49283
624	1387	571501581	icarapin-like isoform X1	22	5	5	Oxidation (M)	24490
624	1388	60115688	icarapin-like precursor	22	5	5	Oxidation (M)	24789
894	1365	1032009127	heterogeneous nuclear ribonucleoprotein 27C isoform X4	8	2	2		43214
894	1366	571568046	heterogeneous nuclear ribonucleoprotein 27C isoform X3	7	2	2		47215
894	1367	571568043	heterogeneous nuclear ribonucleoprotein 27C isoform X2	7	2	2		49624
894	1368	571568040	heterogeneous nuclear ribonucleoprotein 27C isoform X1	7	2	2		49412
620	1386	110765226	60S acidic ribosomal protein P2	59	6	6		12000
511	636	1477756941	xanthine dehydrogenase	5	6	6	Carbamidomethylation	142368
686	913	1477731085	fumarylacetoacetase	11	5	5	Carbamidomethylation	46451
286	569	571531698	synaptic vesicle membrane protein VAT-1 homolog-like isoform X1	18	8	8		51304
742	1430	1031998045	small glutamine-rich tetratricopeptide repeat-containing protein alpha isoform X2	15	4	4	Carbamidomethylation	32852
742	1431	571506280	small glutamine-rich tetratricopeptide repeat-containing protein alpha isoform X2	15	4	4	Carbamidomethylation	32852
742	1432	571506283	small glutamine-rich tetratricopeptide repeat-containing protein alpha isoform X2	15	4	4	Carbamidomethylation	32852
742	1434	1031998041	small glutamine-rich tetratricopeptide repeat-containing protein alpha isoform X1	14	4	4	Carbamidomethylation	35082
897	1174	1477721225	transcriptional coactivator YAP1 isoform X1	12	3	3		54357
897	1221	328786399	transcriptional coactivator YAP1 isoform X2	13	3	3		50110
635	1080	571506756	shootin-1 isoform X1	8	4	4		69065
635	1081	571506749	shootin-1 isoform X1	8	4	4		69065
635	1082	1477719507	shootin-1 isoform X1	8	4	4		69065
635	1083	571506752	shootin-1 isoform X1	8	4	4		69065
635	1084	1031999028	shootin-1 isoform X1	8	4	4		69065
846	1280	328782553	glutamate--cysteine ligase regulatory subunit isoform X1	27	4	4		27082
574	936	571570081	adapter molecule Crk	16	5	5		35100
711	904	328784667	calcyphosin-like protein	22	4	4		24577
641	1111	1032018274	acyl carrier protein mitochondrial isoform X3	23	5	5		21634
542	838	66565249	elongation factor 1-beta'	23	5	5		24615
523	870	328784669	prefoldin subunit 1	38	5	5	Carbamidomethylation	14899
749	1222	571514456	RNA-binding protein squid	12	3	2		33487
650	1308	571572991	ATP synthase subunit d mitochondrial	25	4	4		20336
1000	1580	1032000781	nascent polypeptide-associated complex subunit alpha isoform X2	16	3	3		22684
1000	1581	571507494	nascent polypeptide-associated complex subunit alpha isoform X2	16	3	3		22684
1000	1582	571507498	nascent polypeptide-associated complex subunit alpha isoform X2	16	3	3		22684
330	568	328791734	mitochondrial proton/calcium exchanger protein	11	7	7	Carbamidomethylation	88830
639	858	1477754895	uncharacterized protein LOC727239	14	4	4		50136
1237	1595	328793106	transcription initiation factor IIA subunit 1	8	2	2		42404
579	1004	66500045	eukaryotic translation initiation factor 3 subunit I	14	4	4	Carbamidomethylation	36627
412	788	328782832	BAG domain-containing protein Samui isoform X1	9	5	5		86193
698	1458	399220312	cuticular protein 16 precursor	11	4	4		35835
1469	7903	328779257	BMP and activin membrane-bound inhibitor homolog	8	2	2	Carbamidomethylation	23787
692	818	1477752183	FK506-binding protein 2 isoform X2	27	5	5	Carbamidomethylation	25558
692	848	1477752181	FK506-binding protein 2 isoform X1	26	5	5	Carbamidomethylation	26015
1171	1261	1477716152	sorting nexin-6 isoform X3	7	2	2	Carbamidomethylation	47462
1171	1262	1477716148	sorting nexin-6 isoform X2	7	2	2	Carbamidomethylation	47917
1171	1263	1477716145	sorting nexin-6 isoform X1	7	2	2	Carbamidomethylation	48061
373	615	66560172	T-complex protein 1 subunit alpha	10	5	5		59941
564	660	571576745	laminin subunit beta-1 isoform X1	3	5	5		201202
564	661	328792916	laminin subunit beta-1 isoform X2	3	5	5		198043
567	907	571534565	clathrin light chain isoform X2	20	4	4	Carbamidomethylation	23089
567	910	571534561	clathrin light chain isoform X1	20	4	4	Carbamidomethylation	23504
567	911	328785742	clathrin light chain isoform X1	20	4	4	Carbamidomethylation	23504
487	914	1032021174	paxillin isoform X7	11	5	5	Carbamidomethylation	57826
487	915	1032021170	paxillin isoform X6	11	5	5	Carbamidomethylation	58506
487	916	1032021172	paxillin isoform X6	11	5	5	Carbamidomethylation	58506
1462	5468	292494909	apidermin 3 precursor	11	2	2		24178
816	905	571547846	methylthioribose-1-phosphate isomerase isoform X2	20	5	5		35959
816	906	48096956	methylthioribose-1-phosphate isomerase isoform X1	18	5	5		39233
1182	1408	1032012060	synaptic functional regulator FMR1 isoform X2	7	3	3		66656
1182	1409	1032012058	synaptic functional regulator FMR1 isoform X1	7	3	3		69476
1182	1412	1032012066	synaptic functional regulator FMR1 isoform X4	7	3	3		62893
1182	1414	1032012062	synaptic functional regulator FMR1 isoform X3	7	3	3		65712
1182	1484	1032012068	synaptic functional regulator FMR1 isoform X5	8	3	3		60641
569	1481	571503690	uncharacterized protein LOC551557	16	6	6		27207
656	1095	571548584	microtubule-associated protein RP/EB family member 1 isoform X3	15	5	5		30363
656	1168	571548576	microtubule-associated protein RP/EB family member 1 isoform X1	14	5	5		32069
767	1279	571575529	prostaglandin E synthase 3	18	5	5		24325
712	862	66548732	protein LZIC	29	5	5		21890
546	672	66535270	succinyl-CoA:3-ketoacid coenzyme A transferase 1 mitochondrial	16	6	6		58925
659	1833	1477747996	alpha-N-acetylgalactosaminidase	7	4	4		50392
659	1834	1477747998	alpha-N-acetylgalactosaminidase	7	4	4		50392
838	1383	1477735859	beta-galactosidase	5	2	2		73058
702	1147	66517653	acylphosphatase-1	45	4	4		11163
916	1302	1477741473	ataxin-2 isoform X3	4	3	3		94712
916	1303	1477741471	ataxin-2-like protein isoform X2	4	3	3		95074
916	1304	1477741469	ataxin-2-like protein isoform X1	4	3	3		95173
771	1402	1477731336	protein CutA homolog isoform X1	34	5	5	Carbamidomethylation	16452
984	1155	571543917	leucine-rich repeat flightless-interacting protein 2 isoform X1	11	3	3	Carbamidomethylation	46435
984	1156	48120151	leucine-rich repeat flightless-interacting protein 2 isoform X1	11	3	3	Carbamidomethylation	46435
1076	1469	1032027226	LOW QUALITY PROTEIN: interferon-related developmental regulator 1-like	4	3	3	Carbamidomethylation	82252
710	1791	1477726893	uncharacterized protein LOC409784 isoform X4	6	5	5	Carbamidomethylation	63073
710	1792	1477726891	uncharacterized protein LOC409784 isoform X3	6	5	5	Carbamidomethylation	63500
710	1794	1477726888	uncharacterized protein LOC409784 isoform X2	6	5	5	Carbamidomethylation	64848
710	1795	1477726885	uncharacterized protein LOC409784 isoform X1	6	5	5	Carbamidomethylation	65253
809	1289	94400893	troponin T skeletal muscle	9	4	4		49144
809	1292	1032022773	troponin T skeletal muscle isoform X4	10	4	4		44427
809	1293	1477750694	troponin T skeletal muscle isoform X4	10	4	4		44427
809	1295	571532278	troponin T skeletal muscle isoform X3	9	4	4		46418
809	1296	571532282	troponin T skeletal muscle isoform X3	9	4	4		46418
809	1298	1032022766	troponin T skeletal muscle isoform X1	9	4	4		47046
809	1299	571532274	troponin T skeletal muscle isoform X2	9	4	4		47039
809	1300	571532270	troponin T skeletal muscle isoform X1	9	4	4		47046
809	1301	571532266	troponin T skeletal muscle isoform X1	9	4	4		47046
623	2178	110756009	eukaryotic translation initiation factor 1A X-chromosomal	22	4	4		16938
1209	1552	1477742879	lysozyme	24	3	3	Carbamidomethylation	17112
849	2251	110772198	copper transport protein ATOX1	44	2	2		8022
583	871	48097366	GTP-binding nuclear protein Ran	22	5	5	Carbamidomethylation	24644
583	872	571562837	GTP-binding nuclear protein Ran	22	5	5	Carbamidomethylation	24644
1066	1106	1032005511	26S proteasome regulatory subunit 8	13	4	4		45763
1066	1107	571558772	26S proteasome regulatory subunit 8	13	4	4		45763
1066	1108	571558776	26S proteasome regulatory subunit 8	13	4	4		45763
1066	1109	571558766	26S proteasome regulatory subunit 8	13	4	4		45763
813	966	1477731154	4-coumarate--CoA ligase 1 isoform X2	10	4	4	Carbamidomethylation	57246
813	997	328779540	4-coumarate--CoA ligase 1 isoform X1	9	4	4	Carbamidomethylation	65654
813	998	1032008510	4-coumarate--CoA ligase 1 isoform X1	9	4	4	Carbamidomethylation	65654
921	2241	571553781	uncharacterized protein LOC100577844 isoform X2	13	3	3	Carbamidomethylation	27751
921	2247	571553777	uncharacterized protein LOC100577844 isoform X1	12	3	3	Carbamidomethylation	29896
587	723	1477730278	spermidine synthase isoform X1	21	6	6		32610
587	724	1032009081	spermidine synthase isoform X1	21	6	6		32610
587	725	571568523	spermidine synthase isoform X1	21	6	6		32610
587	726	110762382	spermidine synthase isoform X1	21	6	6		32610
587	727	571568516	spermidine synthase isoform X1	21	6	6		32610
694	1133	571575398	peroxisomal biogenesis factor 19 isoform X1	11	3	3		32519
662	1679	110756609	NPC intracellular cholesterol transporter 2	34	3	3	Carbamidomethylation	16123
713	1191	1477756782	uncharacterized protein LOC100577901	24	5	5		23051
804	1125	66523524	PTB domain-containing engulfment adapter protein 1	9	3	3		51103
804	1126	571573111	PTB domain-containing engulfment adapter protein 1	9	3	3		51103
1236	1502	1477748436	guanylate kinase isoform X3	21	3	3	Carbamidomethylation	22208
1236	1503	1477748433	guanylate kinase isoform X2	19	3	3	Carbamidomethylation	23835
1236	1504	1477748431	guanylate kinase isoform X1	19	3	3	Carbamidomethylation	24828
681	948	66556287	V-type proton ATPase subunit E	16	4	4		26133
752	834	571527843	tryptophan--tRNA ligase cytoplasmic	11	4	4		46704
578	747	571515506	arylsulfatase B	10	5	5		61106
653	1439	110763193	1 2-dihydroxy-3-keto-5-methylthiopentene dioxygenase isoform X1	12	2	2	Carbamidomethylation	22439
705	1019	66518960	sarcoplasmic calcium-binding protein 1	27	5	5		22528
915	1252	283436150	adenylate kinase 1	20	3	3	Carbamidomethylation	21879
760	894	66509265	protein enabled	10	5	5		49825
1059	1076	48096130	putative aldehyde dehydrogenase family 7 member A1 homolog	11	4	4		56610
904	1311	328778804	SH3 domain-binding glutamic acid-rich protein homolog isoform X1	19	3	3		21889
550	891	66550505	cytochrome c oxidase assembly factor 7 homolog	21	5	5	Carbamidomethylation	26423
642	1024	1477728641	eukaryotic translation initiation factor 2 subunit 2 isoform X2	14	4	4		36055
642	1025	1477728639	eukaryotic translation initiation factor 2 subunit 2 isoform X1	13	4	4		37268
839	1385	1477750434	J domain-containing protein isoform X2	19	4	4		18129
839	1390	1477750432	J domain-containing protein isoform X1	18	4	4		19957
822	1505	571564565	putative cystathionine gamma-lyase 2 isoform X1	10	4	4		42916
822	1518	66530260	putative cystathionine gamma-lyase 2 isoform X2	10	4	4		41998
600	1413	66521713	glycine--tRNA ligase	4	2	2		84373
636	1065	1032025544	ubiquitin carboxyl-terminal hydrolase 47 isoform X2	3	4	3	Carbamidomethylation	147500
636	1066	571541111	ubiquitin carboxyl-terminal hydrolase 47 isoform X2	3	4	3	Carbamidomethylation	147500
636	1067	328790123	ubiquitin carboxyl-terminal hydrolase 47 isoform X2	3	4	3	Carbamidomethylation	147500
636	1068	1032025541	ubiquitin carboxyl-terminal hydrolase 47 isoform X2	3	4	3	Carbamidomethylation	147500
636	1069	1477754804	ubiquitin carboxyl-terminal hydrolase 47 isoform X1	3	4	3	Carbamidomethylation	147732
608	739	571507816	elongation factor G mitochondrial	8	6	6		84533
1091	1341	1032001797	60S ribosomal protein L14 isoform X2	30	4	4		17506
1091	1342	571500903	60S ribosomal protein L14 isoform X1	30	4	4		17506
1442	6786	110750888	malignant T-cell-amplified sequence 1 homolog	8	2	2		20422
1651	2523	110765976	BAG family molecular chaperone regulator 2	15	2	2		21197
562	1001	1477719724	uncharacterized protein LOC413132	3	3	3		165500
1369	2222	110760170	U6 snRNA-associated Sm-like protein LSm2	26	3	3	Carbamidomethylation	10720
617	729	571528028	protein SEC13 homolog	25	6	6	Carbamidomethylation	34306
617	730	110756630	protein SEC13 homolog	25	6	6	Carbamidomethylation	34306
1227	1433	571506711	nucleoplasmin-like protein isoform X2	23	3	3		18832
305	1428	1477718999	golgin subfamily B member 1 isoform X2	1	2	2		422875
1001	1694	94158709	odorant binding protein 16 precursor	46	3	3	Carbamidomethylation	15204
848	1461	1477744285	40S ribosomal protein S14 isoform X1	26	4	4		16220
848	1462	335057540	40S ribosomal protein S14	26	4	4		16220
1005	1258	571523195	uncharacterized protein C6orf203 homolog	31	4	4		25700
757	1149	571577853	protein tumorous imaginal discs mitochondrial isoform X2	7	3	3		54730
757	1150	1477740236	protein tumorous imaginal discs mitochondrial isoform X1	7	3	3		58076
751	1707	66505984	failed axon connections isoform X1	9	3	3	Carbamidomethylation	44666
682	991	110759415	uncharacterized protein LOC552217 isoform X1	12	4	4		44518
682	992	1032029319	uncharacterized protein LOC552217 isoform X2	14	4	4		39545
1411	5052	110757116	mitochondrial import inner membrane translocase subunit Tim13	18	2	2	Carbamidomethylation	10360
604	782	1477741761	uncharacterized protein LOC725061	4	4	4	Carbamidomethylation	140148
503	682	571529351	tubulin-folding cofactor B	29	8	8	Carbamidomethylation	28253
503	683	571529348	tubulin-folding cofactor B	29	8	8	Carbamidomethylation	28253
973	2583	110759577	cytochrome b5	19	3	3		14496
919	1600	110755983	coiled-coil domain-containing protein 58	23	5	5	Carbamidomethylation	16591
763	1026	66519157	proteasome subunit beta type-2	19	5	5		23631
966	1090	48129583	tropomyosin-2	18	4	4	Carbamidomethylation	32898
966	1091	571532587	tropomyosin-2	18	4	4	Carbamidomethylation	32898
403	860	1477724563	dihydrolipoyllysine-residue acetyltransferase component of pyruvate dehydrogenase complex mitochondrial	11	7	7		54385
367	807	66530142	ATP-citrate synthase	4	5	5		120058
367	808	571571517	ATP-citrate synthase	4	5	5		120058
1119	1702	66524108	thioredoxin-like protein 1	11	3	3	Carbamidomethylation	31652
326	571	571516901	spectrin alpha chain isoform X2	3	6	6		278410
326	572	1032016928	spectrin alpha chain isoform X1	3	6	6		280146
326	573	1032016930	spectrin alpha chain isoform X1	3	6	6		280146
326	574	1032016933	spectrin alpha chain isoform X1	3	6	6		280146
547	684	1477745764	collagen alpha-1(I) chain	4	7	7		148237
1102	1335	62198229	troponin C type I	30	3	3	Carbamidomethylation	16807
1102	1336	571559082	troponin C type I isoform X3	29	3	3	Carbamidomethylation	17411
1102	1337	571559079	troponin C type I isoform X2	29	3	3	Carbamidomethylation	17683
1102	1338	571559076	troponin C type I isoform X1	28	3	3	Carbamidomethylation	18156
1100	1265	571542352	ras-related protein Rab-11A	19	4	3		24382
1100	1266	571542355	ras-related protein Rab-11A	19	4	3		24382
907	2953	66506802	acidic leucine-rich nuclear phosphoprotein 32 family member B	18	2	2		13057
884	1940	1477713778	globin 1 isoform X1	19	2	2		19544
884	1941	1477713776	globin 1 isoform X1	19	2	2		19544
884	1942	1477713780	globin 1 isoform X1	19	2	2		19544
884	1943	118150510	globin 1	19	2	2		19544
884	1944	1477713774	globin 1 isoform X1	19	2	2		19544
743	1947	1477746534	protein FAM151B isoform X2	7	3	3		32975
743	1948	1477746537	protein FAM151B isoform X2	7	3	3		32975
743	1950	1477746532	protein FAM151B isoform X1	7	3	3		35011
680	935	571540964	non-specific lipid-transfer protein	9	4	4	Carbamidomethylation	59024
1226	1282	66501172	ras-related protein Rab-2	28	4	4		23686
610	856	1477732413	pentatricopeptide repeat-containing protein 2 mitochondrial	9	3	3		44673
1256	2047	1477739444	protein sarah	15	2	2		27165
815	1160	66516304	bifunctional purine biosynthesis protein PURH	7	3	3		65727
1251	3317	209969778	heat shock factor binding protein 1-like	26	2	2		9421
999	1451	328782411	uncharacterized protein LOC100577527	23	3	3		15811
861	1407	66533783	U6 snRNA-associated Sm-like protein LSm8	41	4	4		10465
734	1448	1477717840	teneurin-m isoform X4	2	4	4		374074
734	1449	1477717838	teneurin-m isoform X3	2	4	4		374472
1739	7200	66524954	uncharacterized protein LOC552461	23	2	2	Carbamidomethylation; Oxidation (M)	14484
862	1688	110763552	homeodomain-only protein	31	4	4		14558
820	1057	66559310	60S acidic ribosomal protein P0	15	4	4	Carbamidomethylation	34415
444	776	1477750571	sorting nexin-2	9	4	4		57683
444	777	1477750569	sorting nexin-2	9	4	4		57683
898	1229	328781664	carbonic anhydrase 1	21	4	4		30732
502	896	1477734734	muscle-specific protein 20	31	5	4	Carbamidomethylation	25268
774	1171	1477740989	chymotrypsin-1	17	3	3	Carbamidomethylation	28163
925	1630	66549336	small ubiquitin-related modifier 3	32	3	3		10456
985	1632	328781008	circadian clock-controlled protein	11	2	2		26774
1698	3658	48104864	NADH dehydrogenase [ubiquinone] 1 alpha subcomplex subunit 8	20	2	2	Carbamidomethylation	20244
649	929	66550509	GILT-like protein 1	26	4	4	Carbamidomethylation	25501
1004	5472	399154150	cuticular protein 22 precursor	21	3	3		13965
911	1571	66516828	programmed cell death protein 5	24	3	3	Carbamidomethylation	14546
889	1000	1477753643	epidermal growth factor receptor substrate 15-like 1 isoform X4	5	3	3	Carbamidomethylation	86846
889	1005	1477753641	epidermal growth factor receptor substrate 15-like 1 isoform X3	5	3	3	Carbamidomethylation	90661
889	1006	1477753636	epidermal growth factor receptor substrate 15-like 1 isoform X1	4	3	3	Carbamidomethylation	114448
889	1043	1477753638	epidermal growth factor receptor substrate 15-like 1 isoform X2	4	3	3	Carbamidomethylation	111941
929	1508	66521459	voltage-dependent anion-selective channel	12	3	3		30482
697	1419	66549073	6-phosphogluconolactonase	16	4	4		26264
753	982	571539230	S-adenosylmethionine synthase isoform X1	11	4	4	Carbamidomethylation	44487
961	1726	1477750169	papilin isoform X4	1	2	2	Carbamidomethylation	309259
961	1727	1477750167	papilin isoform X3	1	2	2	Carbamidomethylation	309502
961	1728	1477750165	papilin isoform X2	1	2	2	Carbamidomethylation	315595
961	1729	1477750163	papilin isoform X1	1	2	2	Carbamidomethylation	315720
961	1783	1477750173	papilin isoform X6	1	2	2	Carbamidomethylation	302520
961	1784	1477750171	papilin isoform X5	1	2	2	Carbamidomethylation	308981
764	1050	571544251	TAR DNA-binding protein 43 isoform X4	10	4	4		48120
764	1051	328783809	TAR DNA-binding protein 43 isoform X1	9	4	4		50585
663	1323	1477725138	probable protein BRICK1-B	28	3	3		8819
972	1800	328789565	spondin-1	3	2	2		83966
972	1801	571515490	spondin-1	3	2	2		83966
972	1802	571515487	spondin-1	3	2	2		83966
853	1322	254910928	peptidoglycan-recognition protein SA precursor	20	4	4	Carbamidomethylation	21490
748	960	1477761660	kinesin light chain isoform X5	7	3	3	Carbamidomethylation	62388
748	961	571550181	kinesin light chain isoform X5	7	3	3	Carbamidomethylation	62388
748	962	571550177	kinesin light chain isoform X4	7	3	3	Carbamidomethylation	63516
748	963	1477761663	kinesin light chain isoform X6	7	3	3	Carbamidomethylation	61891
748	964	571550169	kinesin light chain isoform X3	7	3	3	Carbamidomethylation	64865
748	965	1477761646	kinesin light chain isoform X1	7	3	3	Carbamidomethylation	65066
566	875	48103761	eukaryotic translation initiation factor 4H isoform X1	22	4	4		29897
777	1452	571504693	pyrimidodiazepine synthase	16	4	4		27981
777	1453	66499807	pyrimidodiazepine synthase	16	4	4		27981
957	1009	1477722904	uncharacterized protein LOC724838	5	3	3	Carbamidomethylation	86702
609	986	1477716866	farnesol dehydrogenase	17	4	4		29193
1393	1924	328792922	proteasomal ubiquitin receptor ADRM1 isoform X1	6	2	2	Carbamidomethylation	43203
818	1623	1031998047	ras-like GTP-binding protein Rho1 isoform X1	12	3	3	Carbamidomethylation	23869
818	1718	1031998057	ras-like GTP-binding protein Rho1 isoform X3	12	3	3	Carbamidomethylation	23187
818	1719	1031998055	ras-like GTP-binding protein Rho1 isoform X3	12	3	3	Carbamidomethylation	23187
818	1720	1031998053	ras-like GTP-binding protein Rho1 isoform X3	12	3	3	Carbamidomethylation	23187
818	1721	1477715212	ras-like GTP-binding protein Rho1 isoform X2	11	3	3	Carbamidomethylation	25346
818	1722	1031998049	ras-like GTP-binding protein Rho1 isoform X2	11	3	3	Carbamidomethylation	25346
818	1723	1031998051	ras-like GTP-binding protein Rho1 isoform X2	11	3	3	Carbamidomethylation	25346
1175	1420	66532824	ATP-dependent RNA helicase WM6	7	3	3		48794
1175	1421	571548509	ATP-dependent RNA helicase WM6	7	3	3		48794
704	1684	571574384	chymotrypsin inhibitor	39	3	3	Carbamidomethylation; Oxidation (M)	8130
644	1232	328784439	5-formyltetrahydrofolate cyclo-ligase	16	5	5	Carbamidomethylation	22691
843	1929	66553147	V-type proton ATPase subunit G	21	4	4		13812
1077	1892	110756044	longitudinals lacking protein-like	20	2	2	Carbamidomethylation	14325
1077	1893	1032019031	longitudinals lacking protein-like	20	2	2	Carbamidomethylation	14325
665	1689	571526170	elongin-C isoform X4	26	4	4		13368
665	1690	66506260	elongin-C isoform X3	26	4	4		13496
665	1691	571526164	elongin-C isoform X2	22	4	4		15893
665	1692	328790089	elongin-C isoform X1	22	4	4		16021
993	1457	1477741213	uncharacterized protein LOC408695	14	4	4		37990
685	1285	1477717459	uncharacterized protein LOC102655185 isoform X4	3	3	3		114550
685	1286	1477717457	uncharacterized protein LOC102655185 isoform X3	3	3	3		117080
685	1287	1477717455	uncharacterized protein LOC102655185 isoform X2	3	3	3		118510
685	1291	1477717452	uncharacterized protein LOC102655185 isoform X1	3	3	3		119831
825	1241	1477759712	la-related protein 4 isoform X5	5	3	3	Carbamidomethylation	80688
825	1242	1477759710	la-related protein 4 isoform X4	5	3	3	Carbamidomethylation	80987
825	1243	1477759708	la-related protein 4 isoform X3	5	3	3	Carbamidomethylation	81715
825	1244	1477759706	la-related protein 4 isoform X2	5	3	3	Carbamidomethylation	81924
825	1245	1477759704	la-related protein 4 isoform X1	5	3	3	Carbamidomethylation	82034
1210	1856	1477732003	methionine aminopeptidase 1D mitochondrial	10	2	2	Carbamidomethylation	34293
769	1264	110764909	proliferating cell nuclear antigen	12	3	3	Carbamidomethylation	29129
619	901	66543768	ethanolamine-phosphate cytidylyltransferase isoform X1	16	4	4	Carbamidomethylation	42060
1258	2421	1477745418	NAD(P)H-hydrate epimerase	15	2	2	Carbamidomethylation	26504
1415	1603	571544077	glucose-induced degradation protein 8 homolog isoform X2	14	2	2	Carbamidomethylation	26035
1415	1604	571544073	glucose-induced degradation protein 8 homolog isoform X1	13	2	2	Carbamidomethylation	26633
980	1625	1032016747	ubiquitin-like protein 5 isoform X2	51	4	4	Carbamidomethylation	7996
980	1626	110755004	ubiquitin-like protein 5 isoform X1	48	4	4	Carbamidomethylation	8697
766	1190	328789900	protein obstructor-E	19	4	4	Carbamidomethylation	28806
488	941	571576216	SAP domain-containing ribonucleoprotein isoform X2	24	5	5		27889
488	942	328780739	SAP domain-containing ribonucleoprotein isoform X1	24	5	5		27946
488	950	571576218	MKL/myocardin-like protein 1 isoform X3	26	5	5		25166
652	1237	1477751602	nucleosome assembly protein 1-like 1 isoform X2	11	5	5	Carbamidomethylation	43165
652	1239	1477751600	nucleosome assembly protein 1-like 1 isoform X1	11	5	5	Carbamidomethylation	44436
652	1240	1477751598	nucleosome assembly protein 1-like 1 isoform X1	11	5	5	Carbamidomethylation	44436
655	1327	328787116	mannose-1-phosphate guanyltransferase beta	8	2	2		41158
998	1579	66518140	proteasome inhibitor PI31 subunit isoform X1	13	3	3		31190
832	1070	571544168	sex-lethal homolog isoform X6	12	3	3		32005
832	1072	1477758133	sex-lethal homolog isoform X5	11	3	3		33140
832	1073	1477758131	sex-lethal homolog isoform X4	11	3	3		32504
832	1074	1477758129	sex-lethal homolog isoform X4	11	3	3		32504
832	1077	1477758127	sex-lethal homolog isoform X3	9	3	3		37947
832	1078	1477758125	sex-lethal homolog isoform X2	9	3	3		38050
832	1079	1477758123	sex-lethal homolog isoform X1	9	3	3		38642
1062	1911	571521091	probable protein phosphatase CG10417	4	2	2		71968
1007	1681	571546403	eukaryotic translation initiation factor 4E-binding protein 1	30	3	3		12666
1060	1132	1477750462	S-methyl-5'-thioadenosine phosphorylase	19	4	4		31572
1122	5466	66531362	myosin regulatory light chain sqh	17	2	2	Carbamidomethylation	19993
1381	2181	571540698	polyadenylate-binding protein 2-B	19	2	2	Carbamidomethylation	25736
1381	2182	1032026299	polyadenylate-binding protein 2-B	19	2	2	Carbamidomethylation	25736
605	902	1477752950	myelin expression factor 2 isoform X2	7	4	4	Carbamidomethylation	61999
605	926	571534161	heterogeneous nuclear ribonucleoprotein M isoform X3	8	4	4	Carbamidomethylation	59067
605	927	1477752953	heterogeneous nuclear ribonucleoprotein M isoform X3	8	4	4	Carbamidomethylation	59067
605	928	571534152	heterogeneous nuclear ribonucleoprotein M isoform X1	7	4	4	Carbamidomethylation	62098
640	1165	66506397	UBX domain-containing protein 1	9	3	3		36409
1120	1708	571521158	26S proteasome non-ATPase regulatory subunit 14	11	3	3		34616
699	968	66507739	cysteine and histidine-rich domain-containing protein	21	5	5	Carbamidomethylation	38741
528	969	328778083	delta(3 5)-Delta(2 4)-dienoyl-CoA isomerase mitochondrial isoform X1	16	5	5	Carbamidomethylation	34396
837	1370	48139441	L-xylulose reductase	13	4	4		26490
497	773	1477746277	eukaryotic translation initiation factor 4B	8	4	4		57387
917	1418	336088626	selenium-binding protein 1-like	7	2	2	Carbamidomethylation	53173
761	1454	66500931	prefoldin subunit 3	11	2	2		22157
906	889	1477714459	NIF3-like protein 1 isoform X2	18	5	5		34062
817	1325	48096769	proteasome subunit alpha type-3	14	3	3		27956
1111	2210	66524760	uncharacterized protein LOC551078	13	2	2	Carbamidomethylation	23324
854	1391	571499739	deoxyhypusine hydroxylase	16	4	4		34172
707	1253	328782357	acidic leucine-rich nuclear phosphoprotein 32 family member A isoform X2	19	5	5	Carbamidomethylation	28327
1118	1541	110763747	iron-sulfur cluster assembly 2 homolog mitochondrial	15	2	2		17607
901	1270	571517477	actin-related protein 2/3 complex subunit 5	26	3	3		17340
1174	1256	66516850	coiled-coil domain-containing protein 6	12	3	3	Carbamidomethylation	48516
858	3775	110761223	zinc finger protein 706	26	3	3	Carbamidomethylation	8659
858	3776	328787191	zinc finger protein 706	26	3	3	Carbamidomethylation	8659
858	3777	328787196	zinc finger protein 706	26	3	3	Carbamidomethylation	8659
758	1230	1032005044	coatomer subunit epsilon	14	3	3		36014
602	1054	1477749343	protein artichoke	4	3	3	Carbamidomethylation	126663
552	1182	1477723597	carbonyl reductase [NADPH] 1-like	17	5	5		30911
855	1393	1032018974	microtubule-associated protein Jupiter isoform X3	36	4	4		21878
855	1394	1032018972	microtubule-associated protein Jupiter isoform X2	31	4	4		25007
855	1395	328779806	microtubule-associated protein Jupiter isoform X1	30	4	4		26182
654	994	1477741759	succinate dehydrogenase [ubiquinone] iron-sulfur subunit mitochondrial	16	5	4		31542
988	1363	1031999590	nucleobindin-2	5	3	3		63300
1368	2080	571521925	transcriptional regulator ATRX homolog	9	2	2		33446
433	763	66499419	puromycin-sensitive aminopeptidase isoform X1	6	5	5	Carbamidomethylation	98560
844	1186	571547785	tropomodulin isoform X7	9	3	3		42921
844	1187	1477759558	tropomodulin isoform X7	9	3	3		42921
844	1188	571547781	tropomodulin isoform X7	9	3	3		42921
844	1189	1032029032	tropomodulin isoform X7	9	3	3		42921
844	1199	1477759553	tropomodulin isoform X6	8	3	3		48016
844	1200	1032029028	tropomodulin isoform X5	8	3	3		47889
844	1201	1032029025	tropomodulin isoform X5	8	3	3		47889
844	1202	1477759545	tropomodulin isoform X5	8	3	3		47889
844	1203	1032029030	tropomodulin isoform X5	8	3	3		47889
844	1204	1477759551	tropomodulin isoform X5	8	3	3		47889
844	1205	571547767	tropomodulin isoform X5	8	3	3		47889
844	1206	571547770	tropomodulin isoform X5	8	3	3		47889
844	1207	1477759542	tropomodulin isoform X4	8	3	3		48555
844	1208	571547752	tropomodulin isoform X3	8	3	3		49858
844	1209	1477759532	tropomodulin isoform X3	8	3	3		49858
844	1210	1477759540	tropomodulin isoform X3	8	3	3		49858
844	1211	1477759536	tropomodulin isoform X3	8	3	3		49858
844	1212	1477759534	tropomodulin isoform X3	8	3	3		49858
844	1213	1477759538	tropomodulin isoform X3	8	3	3		49858
844	1214	1477759529	tropomodulin isoform X2	7	3	3		49773
844	1215	571547743	tropomodulin isoform X2	7	3	3		49773
844	1216	1477759527	tropomodulin isoform X2	7	3	3		49773
844	1217	571547739	tropomodulin isoform X1	7	3	3		50454
1267	7904	571574382	chymotrypsin inhibitor-like	27	2	2	Carbamidomethylation	8083
708	1373	48096057	pyrroline-5-carboxylate reductase 2 isoform X1	7	3	3		34111
1098	2094	1032023891	ubiquilin-1	4	2	2		58484
1098	2095	571533610	ubiquilin-1	4	2	2		58484
828	1555	328778234	ras suppressor protein 1 isoform X2	10	2	2		32872
828	1570	571563645	ras suppressor protein 1 isoform X1	9	2	2		36006
520	809	328790710	26S proteasome regulatory subunit 6B	11	4	4		47040
647	1137	571575119	3-hydroxyisobutyryl-CoA hydrolase mitochondrial isoform X3	8	3	3		44093
647	1139	328783479	3-hydroxyisobutyryl-CoA hydrolase mitochondrial isoform X2	8	3	3		44897
647	1145	571575116	3-hydroxyisobutyryl-CoA hydrolase mitochondrial isoform X1	7	3	3		48729
1732	4222	328785804	uncharacterized protein LOC100578816	26	2	2	Carbamidomethylation	10910
1067	1273	1477729052	SET domain-containing protein SmydA-8	6	3	3		57831
701	1127	66530537	activator of 90 kDa heat shock protein ATPase homolog 1	16	3	3		39158
970	1360	1477755055	charged multivesicular body protein 5	22	3	3	Carbamidomethylation	24608
893	1141	226533687	venom serine carboxypeptidase precursor	8	4	4		53703
893	1142	1032008196	venom serine carboxypeptidase isoform X1	8	4	4		53720
1449	2645	1477747775	7-methylguanosine phosphate-specific 5'-nucleotidase	10	2	2		33389
260	2062	1477748703	NPC intracellular cholesterol transporter 2 homolog a	12	2	2	Carbamidomethylation	16794
908	1247	1477727885	collagen alpha-1(I) chain	5	4	4		110474
1413	5465	110756942	nucleolysin TIAR	8	2	2		43346
765	1146	110751295	rab GDP dissociation inhibitor beta	11	4	4	Carbamidomethylation	49787
689	1584	1477744101	glutamine:fructose-6-phosphate aminotransferase 1 isoform X4	3	2	2		75864
689	1585	201023359	glutamine:fructose-6-phosphate aminotransferase 1	3	2	2		75910
689	1586	1477744099	glutamine:fructose-6-phosphate aminotransferase 1 isoform X3	3	2	2		76576
689	1587	1477744097	glutamine:fructose-6-phosphate aminotransferase 1 isoform X2	3	2	2		76762
689	1589	1477744095	glutamine:fructose-6-phosphate aminotransferase 1 isoform X1	3	2	2		77475
1064	1403	66512887	inositol monophosphatase 1	14	3	3	Carbamidomethylation	29834
1262	1680	1477757525	pupal cuticle protein	35	3	3		16652
1261	1482	328788252	isopentenyl-diphosphate Delta-isomerase 1 isoform X2	16	3	3	Carbamidomethylation	26076
1261	1483	110756881	isopentenyl-diphosphate Delta-isomerase 1 isoform X1	14	3	3	Carbamidomethylation	28309
695	1344	571537408	C-terminal-binding protein isoform X6	9	3	3		40737
695	1345	571537405	C-terminal-binding protein isoform X5	9	3	3		41287
695	1347	571537401	C-terminal-binding protein isoform X4	7	3	3		49626
695	1348	571537398	C-terminal-binding protein isoform X3	7	3	3		49713
695	1349	571537395	C-terminal-binding protein isoform X2	7	3	3		50175
695	1350	571537387	C-terminal-binding protein isoform X1	7	3	3		50262
695	1351	328776329	C-terminal-binding protein isoform X1	7	3	3		50262
695	1352	571537384	C-terminal-binding protein isoform X1	7	3	3		50262
683	1180	571566909	endoplasmic reticulum resident protein 44 isoform X2	9	3	3		47538
683	1181	328777360	endoplasmic reticulum resident protein 44 isoform X1	9	3	3		49356
690	1699	1477726596	uncharacterized protein LOC100577504	4	2	2		88140
690	1700	1477726601	uncharacterized protein LOC100577504	4	2	2		88140
690	1701	1477726598	uncharacterized protein LOC100577504	4	2	2		88140
615	1118	110766623	ADP-ribosylation factor GTPase-activating protein 2 isoform X2	10	4	4		59473
615	1119	328784241	ADP-ribosylation factor GTPase-activating protein 2 isoform X1	10	4	4		60687
773	1058	571563531	carboxypeptidase Q	10	5	4		52947
773	1059	66564326	carboxypeptidase Q	10	5	4		52947
773	1060	571563527	carboxypeptidase Q	10	5	4		52947
1094	1543	1477717698	dipeptidase 1 isoform X3	6	2	2	Carbamidomethylation	47999
1094	1547	1477717695	dipeptidase 1 isoform X2	5	2	2	Carbamidomethylation	50886
1094	1548	1477717693	dipeptidase 1 isoform X1	5	2	2	Carbamidomethylation	51645
803	2243	1477750964	carboxypeptidase D isoform X2	1	2	2		190333
803	2244	1477750962	carboxypeptidase D isoform X1	1	2	2		190420
923	1455	328777811	DNA ligase 1	9	2	2		31339
684	1007	1615997474	acyl-CoA synthetase family member 2 mitochondrial precursor	6	3	3		68399
684	1042	1477744280	acyl-CoA synthetase family member 2 mitochondrial isoform X1	6	3	3		71915
529	1052	48097746	chromobox protein homolog 1	26	4	4	Carbamidomethylation	21108
737	959	1477734249	uncharacterized protein LOC409713 isoform X1	3	3	3		150963
1254	1616	328782042	pseudouridine-5'-phosphatase isoform X2	13	3	3	Carbamidomethylation	23995
1254	1617	1032002265	pseudouridine-5'-phosphatase isoform X1	12	3	3	Carbamidomethylation	26293
835	1176	1477734757	probable aspartate aminotransferase cytoplasmic	7	3	3		47206
1114	1497	66564615	ubiquitin-conjugating enzyme E2 N	17	4	4	Carbamidomethylation	17226
1071	2092	1477761428	uncharacterized protein LOC409232	4	2	2		76812
693	1075	1477753340	pyrimidodiazepine synthase	18	4	4	Carbamidomethylation	27825
881	1411	1477736266	collagen alpha-1(IV) chain	1	2	2		190943
1697	3490	1477730310	uncharacterized protein LOC724644	13	2	2	Carbamidomethylation	15472
918	1515	328783409	proclotting enzyme	8	3	3		46938
607	1324	66534191	probable histone-binding protein Caf1 isoform X2	4	3	3		48175
607	1326	1031995362	probable histone-binding protein Caf1 isoform X1	4	3	3		48666
1228	1444	66501633	selenocysteine Se-methyltransferase	7	2	2		35519
1433	2164	66529483	adrenodoxin-like protein mitochondrial	15	2	2		19370
1398	2444	1477739642	uncharacterized protein LOC100578507 isoform X1	12	2	2		23136
1448	2593	1477729617	protein CREG1	12	2	2		33763
1259	2537	571500813	40S ribosomal protein S17	25	2	2	Carbamidomethylation	15378
1104	1591	1485835105	histone H4	29	3	3		11381
1104	1592	328789054	histone H4	29	3	3		11381
1104	1593	328791741	histone H4	29	3	3		11381
1104	1594	571506616	histone H4	29	3	3		11381
621	1536	1032013096	leucine-rich repeat-containing protein 70	6	2	2		42779
1092	1398	571548542	CCHC-type zinc finger protein CG3800	24	4	4	Carbamidomethylation	17061
1092	1399	110759374	CCHC-type zinc finger protein CG3800	24	4	4	Carbamidomethylation	17061
1092	1400	328780974	CCHC-type zinc finger protein CG3800	24	4	4	Carbamidomethylation	17061
516	1234	1477731831	uncharacterized protein LOC409300	4	2	2		70932
516	1235	1477731829	uncharacterized protein LOC409300	4	2	2		70932
516	1236	1477731834	uncharacterized protein LOC409300	4	2	2		70932
928	1498	1477738996	protein seele partial	16	3	3		21365
1693	2869	1477745416	N-acetylneuraminate lyase	8	3	3		34054
2106	4256	1477732777	aspartate--tRNA ligase cytoplasmic	3	2	2		60531
1075	1097	335892796	peptidyl-prolyl cis-trans isomerase B precursor	27	4	4	Carbamidomethylation	22644
1392	1556	571563594	poly(rC)-binding protein 3 isoform X4	7	2	2	Carbamidomethylation	38731
1392	1557	571563590	poly(rC)-binding protein 4 isoform X3	5	2	2	Carbamidomethylation	48077
1392	1558	571563586	poly(rC)-binding protein 3 isoform X2	5	2	2	Carbamidomethylation	48045
1392	1565	1477728775	poly(rC)-binding protein 4 isoform X1	4	2	2	Carbamidomethylation	57391
1392	1566	1477728772	poly(rC)-binding protein 4 isoform X1	4	2	2	Carbamidomethylation	57391
1392	1567	1032007138	poly(rC)-binding protein 4 isoform X1	4	2	2	Carbamidomethylation	57391
1392	1568	571563582	poly(rC)-binding protein 4 isoform X1	4	2	2	Carbamidomethylation	57391
1082	1435	66535729	signal transducing adapter molecule 1	9	3	3		59780
741	1140	1477751687	coiled-coil and C2 domain-containing protein 1-like isoform X2	4	3	3		92431
741	1143	1477751685	coiled-coil and C2 domain-containing protein 1-like isoform X1	4	3	3		93859
842	1903	571518500	40S ribosomal protein S21	30	2	2		9210
860	1233	66566311	protein SGT1 homolog isoform X1	17	3	3		24632
501	868	1477757668	LOW QUALITY PROTEIN: uncharacterized protein LOC725838	5	4	4		85471
991	1346	335892837	ubiquitin-conjugating enzyme E2 G1	11	2	2		19324
1110	2042	66557634	short-chain specific acyl-CoA dehydrogenase mitochondrial	5	2	2		44609
1423	3058	66512107	proteasome subunit beta type-1	11	2	2		26085
987	1144	1477761807	ras-related protein Rab-7a	23	4	4		23206
896	1853	571531748	charged multivesicular body protein 2a	15	2	2		25792
896	1854	66509926	charged multivesicular body protein 2a	15	2	2		25792
859	4340	328777308	translation machinery-associated protein 7 homolog	34	4	4		6989
541	1055	328790880	eukaryotic translation initiation factor 3 subunit A	3	4	4		129903
1733	4520	110762813	60S ribosomal protein L22	17	2	2		16252
738	1226	571550343	fatty acid synthase	1	3	3		264434
2030	2712	1477745001	flocculation protein FLO11	14	2	2		37433
1093	1465	58585118	odorant binding protein 4 precursor	28	3	3	Carbamidomethylation	15330
1708	3076	571547971	40S ribosomal protein S8 isoform X1	12	2	2		23902
1708	3546	74271822	40S ribosomal protein S8	12	2	2		23988
1422	2842	1032019065	dynein light chain roadblock-type 2	29	2	2		10802
714	6335	110762940	cytochrome c oxidase copper chaperone	30	2	2	Carbamidomethylation	7439
1200	1698	66558956	60S ribosomal protein L23	20	2	2	Carbamidomethylation	14807
1253	1576	1032010648	40S ribosomal protein SA	11	3	3	Carbamidomethylation	33765
852	1271	571517038	estradiol 17-beta-dehydrogenase 8	22	4	4		26354
679	1315	1477739304	SUMO-activating enzyme subunit 1	6	4	4		37745
924	1495	1477754348	proteasome subunit alpha type-2	12	3	3		25785
1455	4702	1032021156	mitochondrial intermembrane space import and assembly protein 40-B	13	2	2		17210
1455	4703	1032021158	mitochondrial intermembrane space import and assembly protein 40-B	13	2	2		17210
1455	4704	1032021160	mitochondrial intermembrane space import and assembly protein 40-B	13	2	2		17210
977	1524	292494897	cuticular protein precursor	31	2	2		18611
746	1020	1477746270	NEDD8-activating enzyme E1 catalytic subunit	12	4	4	Carbamidomethylation	49395
746	1021	571522945	NEDD8-activating enzyme E1 catalytic subunit	12	4	4	Carbamidomethylation	49395
1229	1470	1477717680	endophilin-A isoform X7	7	3	3		43871
1229	1471	1477717678	endophilin-A isoform X6	7	3	3		43994
1229	1472	1477717675	endophilin-A isoform X5	7	3	3		44338
1229	1474	1477717673	endophilin-A isoform X4	7	3	3		44932
1229	1475	1477717670	endophilin-A isoform X3	7	3	3		45276
1229	1476	1477717668	endophilin-A isoform X2	7	3	3		45645
1229	1478	1477717663	endophilin-A isoform X1	7	3	3		45989
1229	1479	1477717665	endophilin-A isoform X1	7	3	3		45989
1229	1480	1477717660	endophilin-A isoform X1	7	3	3		45989
1229	1516	1477717690	endophilin-A isoform X11	8	3	3		40371
1229	1519	1477717688	endophilin-A isoform X10	8	3	3		40839
1229	1520	1477717685	endophilin-A isoform X9	8	3	3		41777
1229	1521	1477717683	endophilin-A isoform X8	8	3	3		42489
1374	1494	328782334	ras GTPase-activating protein-binding protein 2	5	2	2		67971
895	1810	1032028096	GIGYF family protein CG11148 isoform X3	2	2	2		146021
895	1811	571545516	GIGYF family protein CG11148 isoform X2	2	2	2		157387
895	1812	571545504	GIGYF family protein CG11148 isoform X1	2	2	2		157614
895	1813	571545508	GIGYF family protein CG11148 isoform X1	2	2	2		157614
616	1166	1477749786	alcohol dehydrogenase [NADP(+)] isoform X2	10	2	2		37798
616	1167	1477749782	alcohol dehydrogenase [NADP(+)] isoform X1	8	2	2		44048
821	1371	571564872	lachesin isoform X2	13	3	3		40163
821	1372	110761725	lachesin isoform X1	12	3	3		40822
687	1272	1032002124	golgin subfamily A member 6-like protein 22 isoform X2	4	3	3		81209
1206	1275	66519233	mitochondrial import inner membrane translocase subunit TIM44	11	4	4		52191
1106	1914	288872185	cytochrome c oxidase subunit VIb polypeptide 1	43	2	2		10892
974	1085	1477729011	fasciclin-3 isoform X3	8	3	3		61198
974	1086	1477729009	fasciclin-3 isoform X2	8	3	3		63037
974	1087	1477729007	fasciclin-3 isoform X1	8	3	3		63108
974	1092	1477729017	fasciclin-3 isoform X6	9	3	3		57609
974	1093	1477729015	fasciclin-3 isoform X5	9	3	3		59432
974	1094	1477729013	fasciclin-3 isoform X4	9	3	3		59519
891	1437	1477741209	acetyl-CoA acetyltransferase cytosolic	5	2	2		41480
1040	1456	328792738	multifunctional methyltransferase subunit TRM112-like protein	40	3	3		13925
754	1031	1477745602	LOW QUALITY PROTEIN: nidogen-2	3	3	3	Carbamidomethylation	159832
1068	1310	66499088	alpha-tocopherol transfer protein-like	13	3	3	Carbamidomethylation	35296
660	1274	66506394	histone H2A	34	4	4		14289
446	1113	328790489	26S proteasome non-ATPase regulatory subunit 10	22	4	4	Carbamidomethylation	24778
1396	2190	1031996051	phosphomannomutase	8	2	2		30390
1396	2191	66533867	phosphomannomutase	8	2	2		30390
1396	2192	571578233	phosphomannomutase	8	2	2		30390
1396	2193	571578231	phosphomannomutase	8	2	2		30390
851	1110	48104663	guanine nucleotide-binding protein subunit beta-like protein	12	3	3		35755
1084	2046	1477747349	NADH dehydrogenase [ubiquinone] 1 alpha subcomplex subunit 5	24	2	2		13834
823	1908	66543950	ubiquitin thioesterase OTU1	7	3	3		34532
845	1219	66530338	probable phosphoserine aminotransferase	13	4	4		41452
833	1267	571544412	ATPase ASNA1 homolog	5	2	2		38325
1101	1316	48095068	plastin-2 isoform X2	6	4	4	Carbamidomethylation	70760
1101	1317	1032015741	plastin-2 isoform X1	5	4	4	Carbamidomethylation	71985
768	1290	1477728367	proteasome subunit beta type-6	14	5	5		25090
1431	2037	328783319	ADP-ribosylation factor-like protein 3	16	2	2		20164
745	1114	571529944	neuroglian isoform X2	3	3	3		139484
745	1115	328788305	neuroglian isoform X1	3	3	3		139760
745	1116	1032020881	neuroglian isoform X1	3	3	3		139760
745	1117	1477748572	neuroglian isoform X1	3	3	3		139760
847	1288	571575626	ruvB-like 2	5	2	2		51415
975	1254	1477758771	uncharacterized protein LOC725439	8	3	3		48342
975	1255	1477758769	uncharacterized protein LOC725439	8	3	3		48342
1061	1606	1477723080	protein windpipe	3	2	2	Carbamidomethylation	69781
1061	1607	1477723083	protein windpipe	3	2	2	Carbamidomethylation	69781
856	1488	110749126	glucose dehydrogenase [FAD quinone]	4	3	3		70124
856	1489	328788571	glucose dehydrogenase [FAD quinone]	4	3	3		70124
856	1490	328788573	glucose dehydrogenase [FAD quinone]	4	3	3		70124
756	983	1477724727	ATP-dependent RNA helicase p62-like isoform X3	7	4	2	Carbamidomethylation	58771
756	984	1477724725	ATP-dependent RNA helicase p62-like isoform X3	7	4	2	Carbamidomethylation	58771
756	985	1477724723	ATP-dependent RNA helicase p62-like isoform X2	7	4	2	Carbamidomethylation	59766
756	987	1477724721	ATP-dependent RNA helicase p62-like isoform X1	7	4	2	Carbamidomethylation	60408
902	1500	328789575	putative oxidoreductase GLYR1 homolog	4	3	3	Carbamidomethylation	54641
1451	3115	328783818	dynein light chain 2 cytoplasmic	25	2	2	Carbamidomethylation	10358
1246	5667	571526870	omega-conotoxin-like protein 1	14	2	2	Oxidation (M)	8298
1424	3105	571542806	D-3-phosphoglycerate dehydrogenase	6	2	2	Carbamidomethylation	55929
1424	3106	571542802	D-3-phosphoglycerate dehydrogenase	6	2	2	Carbamidomethylation	55929
829	1569	571532377	cytochrome b-c1 complex subunit Rieske mitochondrial	7	2	2		29811
899	1615	1477733892	protein Skeletor isoforms B/C isoform X3	2	2	2		120188
899	1663	1477733890	protein Skeletor isoforms B/C isoform X2	2	2	2		150543
899	1664	1477733888	protein Skeletor isoforms B/C isoform X1	2	2	2		150671
1225	1238	288869485	cuticular protein analogous to peritrophins 3-D precursor	13	3	3	Carbamidomethylation	25422
776	2197	328793847	ubiquitin-conjugating enzyme E2 G2 isoform X1	13	2	2		19020
461	1046	1477731481	protein HGV2	7	3	3	Carbamidomethylation	50677
461	1047	1477731477	protein HGV2	7	3	3	Carbamidomethylation	50677
461	1048	1477731479	protein HGV2	7	3	3	Carbamidomethylation	50677
965	1965	1477751596	calcium-dependent protein kinase 4	3	2	2		79889
1086	2087	110765112	ubiquitin-fold modifier 1 isoform X2	46	2	2		9448
658	1440	571529779	PRKC apoptosis WT1 regulator protein isoform X6	9	3	3		34731
658	1441	571529770	PRKC apoptosis WT1 regulator protein isoform X4	8	3	3		35447
658	1442	571529767	PRKC apoptosis WT1 regulator protein isoform X2	8	3	3		36139
658	1443	571529763	PRKC apoptosis WT1 regulator protein isoform X1	8	3	3		36665
658	1510	571529785	PRKC apoptosis WT1 regulator protein isoform X8	9	3	3		33603
658	1511	571529782	PRKC apoptosis WT1 regulator protein isoform X7	9	3	3		34318
658	1512	328788274	PRKC apoptosis WT1 regulator protein isoform X5	8	3	3		35010
658	1513	571529773	PRKC apoptosis WT1 regulator protein isoform X3	8	3	3		35537
658	1514	1477748201	PRKC apoptosis WT1 regulator protein isoform X9	8	3	3		37772
524	945	1477714590	glutamic acid-rich protein-like	9	4	4		56654
612	1105	571549435	beta-hexosaminidase subunit beta	4	3	3		64199
1461	1598	1477740636	40S ribosomal protein S27	22	2	2	Carbamidomethylation	9633
1461	1599	1477740638	40S ribosomal protein S27	22	2	2	Carbamidomethylation	9633
2067	3269	48102172	NEDD8-conjugating enzyme Ubc12	14	2	2	Carbamidomethylation	20530
1406	1933	1031995407	HBS1-like protein isoform X1	3	2	2		80084
1722	2827	58585174	hymenoptaecin preproprotein	15	2	2		14492
1736	5471	110766823	40S ribosomal protein S20	22	2	2	Carbamidomethylation	13677
1629	2002	328793715	methylglutaconyl-CoA hydratase mitochondrial	10	2	2		32431
2843	5521	1477738385	formin-1 isoform X1	5	2	2	Carbamidomethylation	36849
2843	5522	1477738381	formin-1 isoform X1	5	2	2	Carbamidomethylation	36849
1096	1821	328789000	notch homolog 2 N-terminal-like protein	17	2	2	Carbamidomethylation	14469
1264	2049	328781237	tetra-peptide repeat homeobox protein 1	19	2	2		17756
1590	1640	1032006286	serine/threonine-protein phosphatase 6 regulatory subunit 3 isoform X2	3	2	2		96657
1590	1665	571557724	serine/threonine-protein phosphatase 6 regulatory subunit 3 isoform X1	3	2	2		97499
1590	1666	571557718	serine/threonine-protein phosphatase 6 regulatory subunit 3 isoform X1	3	2	2		97499
1590	1667	571557721	serine/threonine-protein phosphatase 6 regulatory subunit 3 isoform X1	3	2	2		97499
920	1610	328780997	uncharacterized protein LOC409805 isoform X2	8	2	2		29734
920	1618	571548638	uncharacterized protein LOC409805 isoform X1	7	2	2		32749
920	1619	571548634	uncharacterized protein LOC409805 isoform X1	7	2	2		32749
1083	1724	571525354	protein CASC3 isoform X2	5	2	2		90828
1083	1730	328787697	protein CASC3 isoform X1	5	2	2		91913
1361	2561	571519331	protein alan shepard isoform X5	5	2	2		57520
1361	2651	1477743392	protein alan shepard isoform X14	6	2	2		44362
1361	2667	571519348	protein alan shepard isoform X9	5	2	2		56421
1361	2668	571519345	protein alan shepard isoform X8	5	2	2		56677
1361	2669	571519342	protein alan shepard isoform X7	5	2	2		56919
1361	2670	571519338	protein alan shepard isoform X6	5	2	2		57338
1361	2671	571519327	protein alan shepard isoform X4	5	2	2		57594
1361	2672	571519324	protein alan shepard isoform X3	5	2	2		57836
1361	2673	1032017434	protein alan shepard isoform X2	5	2	2		58223
1361	2674	1032017432	protein alan shepard isoform X1	5	2	2		58437
1242	2915	1477746762	glutathione S-transferase 1-1	5	2	2		26951
1463	5474	571536191	E3 ubiquitin-protein ligase RNF126 isoform X4	7	2	2	Carbamidomethylation	33761
1463	5475	571536188	E3 ubiquitin-protein ligase RNF126 isoform X3	7	2	2	Carbamidomethylation	33848
1463	5476	571536184	E3 ubiquitin-protein ligase RNF126-A isoform X2	6	2	2	Carbamidomethylation	34292
1463	5477	571536177	E3 ubiquitin-protein ligase RNF126-A isoform X1	6	2	2	Carbamidomethylation	34379
1463	5478	328791627	E3 ubiquitin-protein ligase RNF126-A isoform X1	6	2	2	Carbamidomethylation	34379
1463	5479	571536180	E3 ubiquitin-protein ligase RNF126-A isoform X1	6	2	2	Carbamidomethylation	34379
2607	1883	571526210	activated RNA polymerase II transcriptional coactivator p15	25	2	2	Carbamidomethylation	13823
2607	1884	66506335	activated RNA polymerase II transcriptional coactivator p15	25	2	2	Carbamidomethylation	13823
1670	2625	1477728930	collagen alpha-2(IV) chain-like	1	2	2		272600
1678	3409	66561731	phosphoribosyl pyrophosphate synthase-associated protein 2	10	2	2		39065
2097	3065	1032025973	transcription initiation factor TFIID subunit 12 isoform X1	12	2	2		36981
2097	3137	1032025977	transcription initiation factor TFIID subunit 12 isoform X4	15	2	2		28628
2097	3138	1477753317	transcription initiation factor TFIID subunit 12 isoform X4	15	2	2		28628
2097	3139	571539220	transcription initiation factor TFIID subunit 12 isoform X3	14	2	2		31717
2097	3140	328784406	transcription initiation factor TFIID subunit 12 isoform X2	12	2	2		35653
1235	1332	66547108	glucosamine-6-phosphate isomerase	14	3	3	Carbamidomethylation	31694
1235	1333	1031998957	glucosamine-6-phosphate isomerase	14	3	3	Carbamidomethylation	31694
1235	1334	571501733	glucosamine-6-phosphate isomerase	14	3	3	Carbamidomethylation	31694
946	1976	1477723211	uncharacterized protein LOC412607 isoform X3	1	2	2		131011
946	1977	1477723205	uncharacterized protein LOC412607 isoform X1	1	2	2		133935
946	1980	1477723208	uncharacterized protein LOC412607 isoform X2	1	2	2		133833
990	1506	66505925	splicing factor 3B subunit 1 isoform X1	3	2	2		147680
831	1003	1477748149	protein phosphatase 1B isoform X2	7	3	3	Carbamidomethylation	41715
2028	2538	1477747360	putative epidermal cell surface receptor isoform X3	1	2	2	Carbamidomethylation	171255
2028	2539	1477747357	putative epidermal cell surface receptor isoform X2	1	2	2	Carbamidomethylation	171734
2028	2540	1477747354	putative epidermal cell surface receptor isoform X1	1	2	2	Carbamidomethylation	173442
2028	2600	1477747363	putative epidermal cell surface receptor isoform X4	1	2	2	Carbamidomethylation	159417
930	1805	571578042	NADH dehydrogenase [ubiquinone] 1 alpha subcomplex subunit 2	27	3	3	Carbamidomethylation	10958
978	1559	110760993	uncharacterized protein LOC551323 isoform X1	4	2	2	Carbamidomethylation	62233
1450	2721	66522335	26S proteasome non-ATPase regulatory subunit 7	9	2	2	Carbamidomethylation	36454
1355	1857	1477733701	glutathione S-transferase D1 isoform X2	12	2	2		25169
1355	1858	295842263	glutathione S-transferase D1	12	2	2		25169
1355	1859	1477733699	glutathione S-transferase D1 isoform X2	12	2	2		25169
1355	1860	571574325	glutathione S-transferase D1 isoform X1	11	2	2		27572
1300	1824	1477751753	coiled-coil domain-containing protein 39 isoform X2	2	2	2		139711
1230	1704	571537253	transcriptional activator protein Pur-beta isoform X4	9	2	2	Carbamidomethylation	43036
1230	1705	571537249	transcriptional activator protein Pur-beta isoform X3	9	2	2	Carbamidomethylation	43758
1230	1706	571537245	transcriptional activator protein Pur-beta isoform X2	9	2	2	Carbamidomethylation	43457
1230	1709	571537241	transcriptional activator protein Pur-beta isoform X1	9	2	2	Carbamidomethylation	44179
1230	1839	1477754981	transcriptional activator protein Pur-beta isoform X8	12	2	2	Carbamidomethylation	34881
1230	1840	1477754977	transcriptional activator protein Pur-beta isoform X7	12	2	2	Carbamidomethylation	34357
1230	1841	1477754975	transcriptional activator protein Pur-beta isoform X6	12	2	2	Carbamidomethylation	35079
1230	1845	1477754972	transcriptional activator protein Pur-beta isoform X5	12	2	2	Carbamidomethylation	35500
836	1328	1032008644	protein l(2)37Cc	10	2	2		30011
836	1329	571567070	protein l(2)37Cc	10	2	2		30011
836	1330	571567066	protein l(2)37Cc	10	2	2		30011
1115	1668	1477717477	protein numb isoform X3	4	2	2		68750
1115	1669	1477717474	protein numb isoform X3	4	2	2		68750
1115	1670	1477717472	protein numb isoform X2	4	2	2		71624
1115	1675	1477717467	protein numb isoform X1	4	2	2		72493
1115	1676	1477717470	protein numb isoform X1	4	2	2		72493
1115	1677	1477717465	protein numb isoform X1	4	2	2		72493
799	1964	571556676	galactokinase	6	3	3		43264
900	1161	1477742887	mitochondrial-processing peptidase subunit alpha	8	3	3		61568
2122	1537	571540316	TOM1-like protein 2 isoform X3	5	3	3		55150
2122	1538	571540312	TOM1-like protein 2 isoform X2	5	3	3		56405
2122	1539	328788965	TOM1-like protein 2 isoform X1	5	3	3		58468
989	1416	328790418	nuclear pore glycoprotein p62 isoform X2	5	2	2	Carbamidomethylation	47088
989	1417	571504473	nuclear pore glycoprotein p62 isoform X1	5	2	2	Carbamidomethylation	47601
1465	5488	571522677	venom serine protease Bi-VSP	7	2	2	Carbamidomethylation	39483
2027	1549	1477758256	UPF0160 protein MYG1 mitochondrial isoform X2	6	2	2		37746
2027	1550	1477758254	UPF0160 protein MYG1 mitochondrial isoform X1	5	2	2		41856
1260	2703	1032019331	ankyrin repeat domain-containing protein 49	14	2	2	Carbamidomethylation	23850
1445	1736	571572722	adenosine kinase 1 isoform X2	9	2	2		37959
1445	1742	66563613	adenosine kinase 1 isoform X1	9	2	2		38505
1628	1993	66522082	GMP synthase [glutamine-hydrolyzing]	4	2	2		78753
1197	1382	66504343	40S ribosomal protein S3	9	2	2	Carbamidomethylation	26842
1742	1703	66509537	haloacid dehalogenase-like hydrolase domain-containing protein 2	14	3	3		28187
3355	2602	571501059	importin subunit alpha-3	8	2	2		57360
1745	5489	571576460	pterin-4-alpha-carbinolamine dehydratase	12	2	2		16882
986	1862	1477729318	disks large 1 tumor suppressor protein isoform X11	5	2	2	Carbamidomethylation	104951
986	1863	1477729316	disks large 1 tumor suppressor protein isoform X10	4	2	2	Carbamidomethylation	111951
986	1864	1477729314	disks large 1 tumor suppressor protein isoform X9	4	2	2	Carbamidomethylation	113280
986	1865	1477729312	disks large 1 tumor suppressor protein isoform X8	4	2	2	Carbamidomethylation	114720
986	1866	1477729310	disks large 1 tumor suppressor protein isoform X7	4	2	2	Carbamidomethylation	114841
986	1873	1477729308	disks large 1 tumor suppressor protein isoform X6	4	2	2	Carbamidomethylation	116281
986	1874	1477729325	disks large 1 tumor suppressor protein isoform X14	5	2	2	Carbamidomethylation	101488
986	1875	1477729323	disks large 1 tumor suppressor protein isoform X13	5	2	2	Carbamidomethylation	102280
986	1876	1477729321	disks large 1 tumor suppressor protein isoform X12	5	2	2	Carbamidomethylation	102772
986	1877	1477729304	disks large 1 tumor suppressor protein isoform X4	4	2	2	Carbamidomethylation	118892
986	1878	1477729302	disks large homolog 4 isoform X3	4	2	2	Carbamidomethylation	119047
986	1879	1477729298	disks large 1 tumor suppressor protein isoform X1	4	2	2	Carbamidomethylation	120331
986	1880	1477729306	disks large 1 tumor suppressor protein isoform X5	4	2	2	Carbamidomethylation	116921
2140	5482	48095960	cytochrome c oxidase subunit 5A mitochondrial	12	2	2		17620
909	1309	66551967	60S ribosomal protein L13	12	3	3		25303
850	5793	66543732	NFU1 iron-sulfur cluster scaffold homolog mitochondrial	3	2	2		31249
1193	1881	328784032	density-regulated protein homolog isoform X1	7	2	2		20703
1193	1952	571519221	density-regulated protein homolog isoform X2	7	2	2		20604
1375	1575	571578218	protein NipSnap	7	2	2		33036
1418	2211	48098155	cytosolic Fe-S cluster assembly factor NUBP2 homolog	11	2	2	Carbamidomethylation	28063
586	1697	328785946	ATP synthase-coupling factor 6 mitochondrial	23	2	2		10958
1410	3583	66522796	pyridoxine-5'-phosphate oxidase	7	2	2	Carbamidomethylation	28100
3792	5507	1477749487	uncharacterized protein C14orf119	21	2	2		13712
3792	5508	1477749490	uncharacterized protein C14orf119	21	2	2		13712
3792	5509	1477749493	uncharacterized protein C14orf119	21	2	2		13712
912	1577	237681308	glutathione S-transferase S1	8	3	3		23762
912	1578	1477744278	glutathione S-transferase S1 isoform X1	8	3	3		23762
1081	1369	66509531	splicing factor 1 isoform X1	7	3	3		66603
1453	3786	66499731	actin-related protein 3	8	2	2	Carbamidomethylation	46859
910	1404	571571008	guanine nucleotide-binding protein G(I)/G(S)/G(T) subunit beta-1	9	3	3	Carbamidomethylation	37370
910	1405	66523907	guanine nucleotide-binding protein G(I)/G(S)/G(T) subunit beta-1	9	3	3	Carbamidomethylation	37370
910	1406	571571014	guanine nucleotide-binding protein G(I)/G(S)/G(T) subunit beta-1	9	3	3	Carbamidomethylation	37370
913	1696	1477725718	bile salt-activated lipase isoform X2	5	3	3		49730
913	1785	1477725714	esterase FE4 isoform X1	4	3	3		61196
2065	2851	571525036	valacyclovir hydrolase	7	2	2		33599
1117	2394	571578878	40S ribosomal protein S19	12	2	2		17342
1516	1819	1477723693	RANBP2-like and GRIP domain-containing protein 5/6 isoform X2	1	2	2		314709
1516	1820	1477723691	RANBP2-like and GRIP domain-containing protein 5/6 isoform X1	1	2	2		315951
1342	1374	1477744451	protein lap4 isoform X7	1	2	2		217171
1342	1375	1477744448	protein lap4 isoform X6	1	2	2		219127
1342	1376	1477744446	protein lap4 isoform X5	1	2	2		225687
1342	1377	1477744444	protein lap4 isoform X4	1	2	2		225815
1342	1378	1477744442	protein lap4 isoform X3	1	2	2		226458
1342	1379	1477744440	protein lap4 isoform X2	1	2	2		226586
1342	1380	1477744438	protein lap4 isoform X1	1	2	2		226973
1342	1389	1477744453	protein lap4 isoform X8	1	2	2		210944
1108	1957	66515294	V-type proton ATPase subunit D 1	7	2	2		27466
2500	1496	48130977	60S ribosomal protein L18a	17	3	3		21022
1376	1605	571503771	vacuolar protein sorting-associated protein 4B isoform X1	5	2	2		49699
1376	1608	66564933	vacuolar protein sorting-associated protein 4B isoform X2	5	2	2		49329
1194	1988	328786226	neurotrimin	5	2	2		58660
1614	2176	1032021827	V-type proton ATPase subunit C isoform X2	7	2	2		44708
1614	2177	571527273	V-type proton ATPase subunit C isoform X2	7	2	2		44708
1614	2179	1032021824	V-type proton ATPase subunit C isoform X1	6	2	2		50217
1614	2180	571527268	V-type proton ATPase subunit C isoform X1	6	2	2		50217
1676	3258	1032016009	uncharacterized protein LOC726803 isoform X2	20	2	2		13578
1676	3259	571512881	uncharacterized protein LOC726803 isoform X1	17	2	2		15573
1454	4444	328784214	coiled-coil domain-containing protein 43	9	2	2		23798
2610	2868	110750747	signal recognition particle 9 kDa protein	31	2	2		9359
1247	1963	66561330	phosphoglucomutase isoform X1	3	2	2		61959
1263	1825	1032018413	copper chaperone for superoxide dismutase isoform X5	9	2	2		28678
1263	1826	1032018409	copper chaperone for superoxide dismutase isoform X4	9	2	2		28898
1263	1827	1032018407	copper chaperone for superoxide dismutase isoform X3	9	2	2		29199
1263	1828	1032018405	copper chaperone for superoxide dismutase isoform X2	8	2	2		29614
1263	1829	1032018411	copper chaperone for superoxide dismutase isoform X1	8	2	2		29915
2094	2475	66517659	glyoxalase domain-containing protein 4	12	2	2		32128
1862	2113	571552393	polyadenylate-binding protein 1	4	2	2		70178
664	1473	1477725103	delta-1-pyrroline-5-carboxylate dehydrogenase mitochondrial	2	2	2		63508
1408	2628	66549799	60S ribosomal protein L23a	7	2	2		26606
1105	1793	571521314	vacuolar protein sorting-associated protein 29	17	3	3		20537
1003	3537	571541867	poly(ADP-ribose) glycohydrolase ARH3	6	3	3		38965
1003	3538	1477758263	poly(ADP-ribose) glycohydrolase ARH3	6	3	3		38965
1003	3539	1477758261	poly(ADP-ribose) glycohydrolase ARH3	6	3	3		38965
1695	3099	1477735384	huntingtin-interacting protein K	15	2	2		13385
2555	2707	1032021227	THAP domain-containing protein 4	11	2	2	Carbamidomethylation	19706
2036	3047	1477720191	LOW QUALITY PROTEIN: protein AATF	4	2	2		64842
2168	5527	1032016030	D-aminoacyl-tRNA deacylase 1	13	2	2		17936
1735	5027	1477738394	UPF0235 protein C15orf40 homolog	29	2	2		15740
926	1662	66558220	ras-related protein Rac1	10	2	2	Carbamidomethylation	21469
976	1396	201023353	esterase A2	4	2	2		59669
976	1397	1477731271	esterase A2 isoform X1	4	2	2		59669
840	1530	1477728292	methionine aminopeptidase 1	6	2	2	Carbamidomethylation	42273
1457	5494	571560041	SUMO-conjugating enzyme UBC9-B	14	2	2		18203
1457	5495	571560038	SUMO-conjugating enzyme UBC9-B	14	2	2		18203
1116	1803	328778625	WD repeat-containing protein 61	8	3	3		36063
979	1588	66507594	trifunctional enzyme subunit beta mitochondrial	4	2	2		50918
1746	5500	1032002270	riboflavin kinase	14	2	2		16900
1668	2155	254910938	defensin-1 preproprotein	24	2	2	Carbamidomethylation	10717
971	1627	1477734625	serine/threonine-protein kinase 10 isoform X2	1	2	2		178748
971	1628	1477734623	serine/threonine-protein kinase 10-A isoform X1	1	2	2		182588
1394	1934	1477752797	septin-2 isoform X1	6	2	2		47625
1394	1935	571534388	septin-2 isoform X2	6	2	2		48085
1356	1999	571512793	host cell factor 1 isoform X2	1	2	2		167123
1356	2000	1032015839	host cell factor 1 isoform X1	1	2	2		167379
1356	2001	1032015837	host cell factor 1 isoform X1	1	2	2		167379
1207	1422	110768098	protein krasavietz	7	3	3		48483
1405	1638	571521667	uncharacterized protein LOC409324	7	2	2	Carbamidomethylation	35154
1683	1806	335057536	chromatin modifying protein 1	8	2	2		22349
1667	1525	48103127	40S ribosomal protein S2	11	3	3	Carbamidomethylation	30332
1716	2213	1477743501	vacuolar protein sorting-associated protein VTA1 homolog	9	2	2		32520
1716	2214	1477743503	vacuolar protein sorting-associated protein VTA1 homolog	9	2	2		32520
996	1926	48104474	NADH dehydrogenase [ubiquinone] iron-sulfur protein 6 mitochondrial	21	2	2	Carbamidomethylation	14013
997	2026	571576013	eukaryotic translation initiation factor 5B isoform X1	2	2	2		119181
1720	2618	1032027868	protein singed	5	2	2		58255
1720	2619	571546491	protein singed	5	2	2		58255
1720	2620	66549818	protein singed	5	2	2		58255
2804	4925	571555418	RNA-binding protein 24 isoform X2	11	2	2		28385
2804	4926	328786604	RNA-binding protein 38 isoform X1	9	2	2		33946
739	1358	571558147	serine hydroxymethyltransferase cytosolic isoform X2	5	3	3		58625
739	1359	571558143	serine hydroxymethyltransferase cytosolic isoform X1	5	3	3		61232
2104	4030	571558984	bifunctional methylenetetrahydrofolate dehydrogenase/cyclohydrolase mitochondrial isoform X5	9	2	2		36072
2104	4033	571558981	bifunctional methylenetetrahydrofolate dehydrogenase/cyclohydrolase mitochondrial isoform X4	8	2	2		37113
1417	2060	1477733940	protein draper isoform X3	3	2	2	Carbamidomethylation	106376
1417	2061	1477733938	protein draper isoform X2	3	2	2	Carbamidomethylation	106669
1417	2064	1477733936	protein draper isoform X1	3	2	2	Carbamidomethylation	110548
995	1725	66504777	rRNA 2'-O-methyltransferase fibrillarin isoform X1	8	2	2		32302
1610	7166	571569186	B-cell receptor-associated protein 31	5	2	2		26730
2761	5486	1477721486	serine protease inhibitor 88Ea isoform X2	9	2	2		46820
2761	5487	571552510	serine protease inhibitor 88Ea isoform X1	9	2	2		50736
1189	1861	1477743188	putative glutamate synthase [NADPH] isoform X3	1	2	2		212977
1189	1867	1477743186	putative glutamate synthase [NADPH] isoform X2	1	2	2		229641
1189	1868	1477743178	putative glutamate synthase [NADPH] isoform X1	1	2	2		229772
1189	1869	1477743184	putative glutamate synthase [NADPH] isoform X1	1	2	2		229772
1189	1870	1477743182	putative glutamate synthase [NADPH] isoform X1	1	2	2		229772
1189	1871	1477743180	putative glutamate synthase [NADPH] isoform X1	1	2	2		229772
1432	2039	1032021329	40S ribosomal protein S25	16	2	2		13436
1041	1622	1477739308	uncharacterized protein LOC410793	0	2	2		500307
1255	1916	1477746953	dystroglycan isoform X2	2	2	2		130879
1255	1917	1477746945	dystroglycan isoform X1	2	2	2		147389
1255	1918	1477746942	dystroglycan isoform X1	2	2	2		147389
1255	1919	1477746947	dystroglycan isoform X1	2	2	2		147389
1255	1920	1477746939	dystroglycan isoform X1	2	2	2		147389
1255	1921	1477746950	dystroglycan isoform X1	2	2	2		147389
1241	2285	571542290	alanine aminotransferase 1	3	2	2		60829
2745	4086	399220314	cuticular protein 17 precursor	8	2	2		17470
1706	2653	110761813	PEST proteolytic signal-containing nuclear protein	13	2	2		17786
1682	1609	571565639	6-phosphogluconate dehydrogenase decarboxylating	6	2	2	Carbamidomethylation	52897
1972	2319	1477752206	protein phosphatase 1 regulatory subunit 7	9	2	2		36991
1685	2011	571563710	NADP-dependent malic enzyme isoform X2	3	2	2	Carbamidomethylation	67396
1685	2013	328778238	NADP-dependent malic enzyme isoform X1	3	2	2	Carbamidomethylation	71284
1684	1808	328782836	abscission/NoCut checkpoint regulator	6	2	2		36582
1844	2253	1477737126	mitogen-activated protein kinase-binding protein 1 isoform X10	1	2	2		175152
1844	2268	1477737120	uncharacterized protein LOC100576709 isoform X8	1	2	2		248338
1844	2269	1477737117	uncharacterized protein LOC100576709 isoform X7	1	2	2		252358
1844	2270	1477737114	uncharacterized protein LOC100576709 isoform X6	1	2	2		255083
1844	2271	1477737111	uncharacterized protein LOC100576709 isoform X5	1	2	2		256553
1844	2272	1477737108	uncharacterized protein LOC100576709 isoform X4	1	2	2		256530
1844	2273	1477737093	uncharacterized protein LOC100576709 isoform X2	1	2	2		258541
1844	2274	1477737099	uncharacterized protein LOC100576709 isoform X3	1	2	2		258400
1844	2275	1477737101	uncharacterized protein LOC100576709 isoform X3	1	2	2		258400
1844	2276	1477737096	uncharacterized protein LOC100576709 isoform X3	1	2	2		258400
1844	2277	1477737105	uncharacterized protein LOC100576709 isoform X3	1	2	2		258400
1844	2278	1477737084	uncharacterized protein LOC100576709 isoform X1	1	2	2		259256
1844	2279	1477737087	uncharacterized protein LOC100576709 isoform X1	1	2	2		259256
1844	2280	1477737090	uncharacterized protein LOC100576709 isoform X1	1	2	2		259256
1725	2961	1032002626	esterase E4	4	2	2		73325
2153	3184	328783193	farnesol dehydrogenase	7	2	2		28096
1893	2614	1477739653	RNA exonuclease 1 homolog isoform X2	2	2	2		136002
1893	2615	1477739650	RNA exonuclease 1 homolog isoform X1	2	2	2		136530
1715	5545	66521514	barrier-to-autointegration factor B	19	2	2		10113
1252	5686	1477735940	thioredoxin domain-containing protein 5 homolog	4	2	2		45225
2062	2408	328793712	N-sulphoglucosamine sulphohydrolase	4	2	2		59898
1435	3128	328793329	uncharacterized protein LOC552154	7	2	2		26953
1671	2694	58585090	glucose oxidase	3	2	2		67938
2099	3383	1477722420	dnaJ homolog subfamily C member 3	3	2	2		55546
10	4036	1032027908	myosin heavy chain non-muscle isoform X6	10	14	14		225610
10	12771	571546736	myosin heavy chain non-muscle isoform X5	10	14	14		226413
10	12772	571546728	myosin heavy chain non-muscle isoform X4	10	14	14		227205
10	4042	1032027904	myosin heavy chain non-muscle isoform X3	10	14	14		228148
10	12773	1032027902	myosin heavy chain non-muscle isoform X2	10	14	14		228183
10	4043	571546720	myosin heavy chain non-muscle isoform X1	10	14	14		228509
16	102	1477744209	filamin-like isoform X4	7	13	13		243099
16	100	1477744207	filamin-like isoform X3	7	13	13		243590
16	101	334724440	filamin-like	7	13	13		242014
16	104	1477744205	filamin-like isoform X2	6	13	13		263162
16	103	1477744203	filamin-like isoform X1	6	13	13		263654
18	99	58585146	arginine kinase	31	15	15	Carbamidomethylation	40008
18	77	571573519	arginine kinase isoform X2	29	15	15	Carbamidomethylation	41863
18	76	571573515	arginine kinase isoform X1	28	15	15	Carbamidomethylation	43618
43	220	297591987	actin related protein 1	26	12	2	Carbamidomethylation	41806
43	222	297591985	actin related protein 1	26	12	2	Carbamidomethylation	41806
74	9332	1477724028	hexamerin 110 isoform X1	11	9	9		112184
74	9333	155369750	hexamerin 110 precursor	11	9	9		112188
53	341	1477719967	delta-1-pyrroline-5-carboxylate synthase isoform X2	11	8	8	Carbamidomethylation	83837
144	217	66503776	transketolase isoform X1	12	8	8		67918
67	174	571546151	UTP--glucose-1-phosphate uridylyltransferase isoform X1	19	10	10		58254
67	175	571546148	UTP--glucose-1-phosphate uridylyltransferase isoform X1	19	10	10		58254
67	176	571546145	UTP--glucose-1-phosphate uridylyltransferase isoform X1	19	10	10		58254
145	12775	1032008254	transmembrane protease serine 11B-like protein	16	7	7	Carbamidomethylation	59876
190	12777	66509916	serine--tRNA ligase cytoplasmic	12	5	5		57414
588	17825	1477745661	vegetative cell wall protein gp1	7	4	4	Carbamidomethylation	35711
89	145	1477720949	nucleoprotein TPR isoform X1	12	7	7		65324
263	324	571565862	tubulin alpha-1 chain	18	8	3	Carbamidomethylation	49965
263	286	66535209	tubulin alpha-1 chain	18	8	3	Carbamidomethylation	49967
260	1178	571575589	myoneurin isoform X1	20	5	5		27358
260	1179	571575591	myoneurin isoform X1	20	5	5		27358
260	989	110763879	myoneurin isoform X2	20	5	5		26983
34	352	1477729725	microtubule-associated protein 2 isoform X7	4	6	6		142022
34	353	1477729723	microtubule-associated protein 2 isoform X6	4	6	6		144832
34	354	1477729721	microtubule-associated protein 4 isoform X5	4	6	6		144833
34	355	1477729717	microtubule-associated protein 4 isoform X3	4	6	6		145574
34	425	1477729715	microtubule-associated protein 2 isoform X2	4	6	6		146017
34	357	1477729713	microtubule-associated protein 4 isoform X1	4	6	6		147571
39	1939	571531153	DNA-directed RNA polymerase III subunit RPC1 isoform X2	3	6	6	Carbamidomethylation	228135
207	12776	1477753775	aminopeptidase N	6	6	4	Carbamidomethylation	107434
71	183	1477750591	kinectin isoform X7	4	4	4		134385
71	184	1477750589	kinectin isoform X6	4	4	4		137037
71	185	1477750587	kinectin isoform X5	4	4	4		139472
71	188	1477750585	kinectin isoform X4	4	4	4		142797
71	187	1477750583	kinectin isoform X3	4	4	4		143579
71	189	1477750579	kinectin isoform X1	4	4	4		146230
154	1842	1477752710	alpha alpha-trehalose-phosphate synthase [UDP-forming] isoform X3	7	7	7		89666
154	1843	1477752715	alpha alpha-trehalose-phosphate synthase [UDP-forming] isoform X3	7	7	7		89666
154	1844	1477752712	alpha alpha-trehalose-phosphate synthase [UDP-forming] isoform X3	7	7	7		89666
154	1847	1477752707	alpha alpha-trehalose-phosphate synthase [UDP-forming] isoform X2	7	7	7		90126
154	1848	1477752705	alpha alpha-trehalose-phosphate synthase [UDP-forming] isoform X1	7	7	7		90949
304	478	328786800	stress response protein NST1 isoform X2	23	6	6		34868
304	477	571559643	putative golgin subfamily A member 6-like protein 3 isoform X3	23	6	6		33642
45	5528	1477726576	laminin subunit alpha	2	6	6	Carbamidomethylation	408528
191	371	571504170	actin-interacting protein 1 isoform X2	8	5	5	Carbamidomethylation	66949
135	2288	66500170	neutral alpha-glucosidase AB isoform X2	4	5	5		106838
135	2336	1032000855	neutral alpha-glucosidase AB isoform X1	4	5	5		107976
164	12778	1477749393	EH domain-containing protein 3	5	5	5		106288
193	3950	66522467	uncharacterized protein LOC408421	10	4	4		46522
193	3951	571568018	uncharacterized protein LOC408421	10	4	4		46522
350	886	1477721853	ATP-dependent 6-phosphofructokinase isoform X6	7	5	5	Carbamidomethylation	96238
350	887	1477721849	ATP-dependent 6-phosphofructokinase isoform X4	7	5	5	Carbamidomethylation	97196
350	888	1477721845	ATP-dependent 6-phosphofructokinase isoform X2	7	5	5	Carbamidomethylation	98034
117	1925	1477758116	cytosolic 10-formyltetrahydrofolate dehydrogenase isoform X1	9	6	5	Oxidation (M)	102217
117	1931	1477758118	cytosolic 10-formyltetrahydrofolate dehydrogenase isoform X2	9	6	5	Oxidation (M)	99987
117	1932	1477758120	cytosolic 10-formyltetrahydrofolate dehydrogenase isoform X2	9	6	5	Oxidation (M)	99987
210	5245	217330555	carboxylesterase	12	6	6	Carbamidomethylation	58711
210	5246	571539116	carboxylesterase isoform X1	12	6	6	Carbamidomethylation	58711
311	793	1477746706	protein held out wings isoform X4	13	4	4	Carbamidomethylation	36490
322	1731	1477750175	papilin isoform X7	2	3	3	Carbamidomethylation	295867
511	3530	328791749	histone H1	14	2	2		23590
192	428	1477757800	annexin B9 isoform X1	12	6	6		35947
717	12790	571565361	venom carboxylesterase-6-like	5	2	2	Carbamidomethylation	65688
717	12791	48097744	venom carboxylesterase-6-like	5	2	2	Carbamidomethylation	65688
518	5628	1477729179	uncharacterized protein LOC410167	9	4	4		36758
449	621	110767181	protein SET isoform X1	13	3	3	Carbamidomethylation	35913
276	6630	1477753761	putative aminopeptidase-2	1	3	3		311221
276	12780	1477753764	putative aminopeptidase-2	1	3	3		311221
510	944	295842200	thioredoxin peroxidase 3 isoform 2	15	3	2	Carbamidomethylation	23461
284	2009	1477740824	uncharacterized protein LOC410087	9	4	3		56723
430	3940	328793292	glucose-6-phosphate 1-epimerase	14	3	3	Carbamidomethylation	31877
744	12938	1477719216	facilitated trehalose transporter Tret1 isoform X2	5	3	3		55649
744	12939	1477719214	facilitated trehalose transporter Tret1 isoform X1	5	3	3		57901
744	12940	1477719212	facilitated trehalose transporter Tret1 isoform X1	5	3	3		57901
382	12786	1477742945	prolyl endopeptidase isoform X2	7	3	3	Carbamidomethylation	82947
382	12787	1477742943	prolyl endopeptidase isoform X1	7	3	3	Carbamidomethylation	87083
554	3441	571574567	uncharacterized protein LOC102653894	8	3	3		52329
325	1889	1477754989	staphylococcal nuclease domain-containing protein 1	3	2	2		101018
354	6459	148887477	hexamerin 70c precursor	5	4	4	Oxidation (M)	81282
287	235	1032027846	muscle LIM protein Mlp84B isoform X1	4	3	3	Carbamidomethylation	53602
287	236	1032027844	muscle LIM protein Mlp84B isoform X1	4	3	3	Carbamidomethylation	53602
287	237	1032027842	muscle LIM protein Mlp84B isoform X1	4	3	3	Carbamidomethylation	53602
711	5660	1477748565	FGGY carbohydrate kinase domain-containing protein	7	3	3		59920
547	12781	1477722808	glutamate--cysteine ligase catalytic subunit	8	4	4		72543
547	12782	1477722817	glutamate--cysteine ligase catalytic subunit	8	4	4		72543
547	12783	1477722814	glutamate--cysteine ligase catalytic subunit	8	4	4		72543
547	12784	1477722820	glutamate--cysteine ligase catalytic subunit	8	4	4		72543
547	12785	1477722811	glutamate--cysteine ligase catalytic subunit	8	4	4		72543
455	3758	328786330	saccharopine dehydrogenase-like oxidoreductase	4	2	2	Carbamidomethylation	78098
845	543	1477733777	cytosol aminopeptidase isoform X3	6	2	2		54936
732	12797	1477751796	asparagine--tRNA ligase cytoplasmic	8	2	2	Carbamidomethylation	64590
832	643	571568838	probable methylmalonate-semialdehyde dehydrogenase [acylating] mitochondrial isoform X3	8	2	2	Carbamidomethylation	48839
832	644	1032009176	probable methylmalonate-semialdehyde dehydrogenase [acylating] mitochondrial isoform X3	8	2	2	Carbamidomethylation	48839
324	2028	1477735972	uncharacterized protein C05D11.1 isoform X3	2	2	2		116982
324	2029	1032013377	uncharacterized protein C05D11.1 isoform X2	2	2	2		117168
324	2030	571576466	uncharacterized protein C05D11.1 isoform X1	2	2	2		117184
324	2031	571576468	uncharacterized protein C05D11.1 isoform X1	2	2	2		117184
186	12779	1062593966	larval-specific very high density lipoprotein precursor	2	4	4	Carbamidomethylation	173204
866	880	1477727958	glycine-rich cell wall structural protein isoform X13	7	3	3	Carbamidomethylation; Oxidation (M)	46578
866	866	1477727955	glycine-rich cell wall structural protein isoform X12	7	3	3	Carbamidomethylation; Oxidation (M)	47539
866	881	1477727952	glycine-rich cell wall structural protein isoform X11	7	3	3	Carbamidomethylation; Oxidation (M)	47610
866	749	1477727949	glycine-rich cell wall structural protein isoform X10	6	3	3	Carbamidomethylation; Oxidation (M)	49918
866	750	1477727946	glycine-rich cell wall structural protein isoform X9	6	3	3	Carbamidomethylation; Oxidation (M)	50182
866	751	1477727943	glycine-rich cell wall structural protein isoform X8	6	3	3	Carbamidomethylation; Oxidation (M)	50410
866	752	1477727938	glycine-rich cell wall structural protein 1 isoform X6	6	3	3	Carbamidomethylation; Oxidation (M)	51031
866	753	1477727940	glycine-rich cell wall structural protein 1 isoform X7	6	3	3	Carbamidomethylation; Oxidation (M)	51103
866	882	1477727935	glycine-rich cell wall structural protein 1.8 isoform X5	6	3	3	Carbamidomethylation; Oxidation (M)	51161
866	883	1477727932	glycine-rich cell wall structural protein 1 isoform X4	6	3	3	Carbamidomethylation; Oxidation (M)	51896
866	754	1477727929	glycine-rich cell wall structural protein 1 isoform X3	6	3	3	Carbamidomethylation; Oxidation (M)	51994
866	741	1477727926	glycine-rich cell wall structural protein 1 isoform X2	6	3	3	Carbamidomethylation; Oxidation (M)	52658
866	755	1477727923	glycine-rich cell wall structural protein 1 isoform X1	6	3	3	Carbamidomethylation; Oxidation (M)	52729
698	12788	571522374	programmed cell death 6-interacting protein isoform X2	4	3	3	Carbamidomethylation	90486
698	12789	66530284	programmed cell death 6-interacting protein isoform X1	4	3	3	Carbamidomethylation	91682
550	263	328786455	2-oxoglutarate dehydrogenase mitochondrial isoform X1	3	2	2		121007
550	264	1477723535	2-oxoglutarate dehydrogenase mitochondrial isoform X1	3	2	2		121007
739	3516	1477716745	uncharacterized protein LOC727243	11	2	2		24421
555	1995	1477751757	peroxisomal multifunctional enzyme type 2	3	2	2		80493
555	1996	1477751759	peroxisomal multifunctional enzyme type 2	3	2	2		80493
834	12890	1477761837	uncharacterized protein LOC107964964	10	2	2	Carbamidomethylation	26465
422	7668	1477720321	uncharacterized protein LOC727522	5	3	3		75763
762	12794	328793281	alpha-L-fucosidase isoform X2	6	3	3		55703
762	12795	1031995413	alpha-L-fucosidase isoform X1	6	3	3		56305
707	898	1477721458	tumor protein D53 homolog isoform X2	5	2	2		39460
551	12796	58585148	hexamerin 70b precursor	3	3	2		79529
858	2267	571568181	COP9 signalosome complex subunit 7b isoform X4	8	2	2		30631
858	2036	1477731067	COP9 signalosome complex subunit 7b isoform X1	7	2	2		36196
858	1915	328782539	COP9 signalosome complex subunit 7b isoform X3	8	2	2		31584
858	2149	571568185	COP9 signalosome complex subunit 7b isoform X5	8	2	2		30629
858	2035	1477731069	COP9 signalosome complex subunit 7b isoform X2	7	2	2		34807
1771	13000	1477757779	uncharacterized protein LOC726658	11	2	2		28841
387	12849	66519875	clavesin-2	12	4	4		34094
115	12792	1477725708	uncharacterized protein LOC100577014	2	2	2	Carbamidomethylation	139641
115	12793	1477725711	uncharacterized protein LOC100577014	2	2	2	Carbamidomethylation	139641
958	601	66525117	prefoldin subunit 6 isoform X1	11	2	2		15526
1913	9945	66547453	DEAD-box helicase Dbp80 isoform X1	6	2	2		53236
521	12800	110757826	inositol monophosphatase 2	8	2	2		30829
727	208	571539938	uncharacterized protein LOC724749 isoform X2	4	2	2		134253
1878	3414	94158729	odorant binding protein 3 precursor	17	2	2	Carbamidomethylation	17663
1878	3415	571550015	odorant binding protein 3 isoform X1	17	2	2	Carbamidomethylation	17663
1878	3416	571550019	odorant binding protein 3 isoform X1	17	2	2	Carbamidomethylation	17663
1878	3417	1477759415	odorant binding protein 3 isoform X1	17	2	2	Carbamidomethylation	17663
1424	1487	571530920	pyrroline-5-carboxylate reductase 2 isoform X2	9	2	2		28541
865	10036	1477751309	myrosinase 1	4	2	2		57318
865	12806	1477751307	myrosinase 1	4	2	2		57318
865	12807	1477751305	myrosinase 1	4	2	2		57318
886	7957	48101936	acyl-protein thioesterase 1	7	2	2		23848
1198	12855	1477736781	uncharacterized protein LOC551214 isoform X4	5	2	2		64941
1198	6089	1477736778	uncharacterized protein LOC551214 isoform X3	5	2	2		67158
1198	12858	1477736776	uncharacterized protein LOC551214 isoform X2	5	2	2		66860
1198	12860	1477736773	uncharacterized protein LOC551214 isoform X1	5	2	2		69077
1006	3037	1032004257	alpha-tocopherol transfer protein-like isoform X3	8	2	2		35609
1006	3041	1032004253	alpha-tocopherol transfer protein isoform X1	7	2	2		39730
869	5594	1477759642	circadian clock-controlled protein	9	2	2		27994
1201	12937	1477725459	uncharacterized protein LOC552843	2	2	2		93718
761	12817	1477752171	serine protease 53	4	2	2		56959
647	190	1477721774	titin isoform X6	1	2	2		206381
647	168	1477721772	titin isoform X5	1	2	2		208318
647	143	1477721770	titin isoform X4	1	2	2		211094
647	193	1477721768	titin isoform X3	1	2	2		211799
647	169	1477721764	titin isoform X1	1	2	2		213736
647	131	1477721766	titin isoform X2	1	2	2		214004
2283	7956	571505728	uncharacterized protein LOC102654405	10	2	2		25045
585	12836	1477741806	trifunctional purine biosynthetic protein adenosine-3 isoform X1	3	2	2	Carbamidomethylation	109795
1944	6189	1477753565	eukaryotic peptide chain release factor subunit 1 isoform X2	5	2	2		48999
1944	6190	1477753563	eukaryotic peptide chain release factor subunit 1 isoform X2	5	2	2		48999
1944	6191	1477753561	eukaryotic peptide chain release factor subunit 1 isoform X1	5	2	2		49210
574	1269	571539233	S-adenosylmethionine synthase isoform X2	5	2	2		44671
1168	12842	48118838	putative glucosylceramidase 4	3	2	2		58571
1532	4013	571563419	myosin regulatory light chain 2	18	2	2		23545
2541	1970	571546127	cuticle protein 18.7	8	2	2		28901
1405	6138	1477728359	probable GDP-L-fucose synthase isoform X2	6	2	2		36810
1405	6139	1477728357	probable GDP-L-fucose synthase isoform X1	6	2	2		38797
1486	1855	571512391	guanine deaminase	4	2	2	Carbamidomethylation	48505
1702	8525	66519936	trifunctional enzyme subunit alpha mitochondrial	2	2	2		84334
849	6499	66500946	probable methylthioribulose-1-phosphate dehydratase	8	2	2	Carbamidomethylation	26052
1442	12919	571514405	26S proteasome non-ATPase regulatory subunit 6	8	2	2		45598
1439	7886	1477724197	putative serine protease K12H4.7	4	2	2		56467
1439	7887	1477724199	putative serine protease K12H4.7	4	2	2		56467
1106	12847	571574918	glutamate decarboxylase 1	6	2	2	Carbamidomethylation	55757
1879	846	571553522	cAMP-dependent protein kinase type II regulatory subunit isoform X2	7	2	2		35939
1227	12930	328791538	uncharacterized protein LOC100578347	9	2	2		25291
1497	2922	66506853	1 5-anhydro-D-fructose reductase	8	2	2		37265
2547	3810	66517777	ribokinase	7	2	2		33525
38	91	1477721392	fumarate hydratase mitochondrial isoform X3	32	13	13	Carbamidomethylation	50534
38	92	1477721389	fumarate hydratase mitochondrial isoform X2	32	13	13	Carbamidomethylation	50534
87	413	48095547	tubulin beta chain	16	8	2	Carbamidomethylation	49756
132	2455	62198227	major royal jelly protein 7 precursor	17	8	6		50541
209	2456	1477752034	sarcalumenin isoform X3	10	6	6		97510
209	2458	1477752026	sarcalumenin isoform X1	10	6	6		99557
209	2459	1477752030	sarcalumenin isoform X1	10	6	6		99557
48	132	66525858	fumarylacetoacetate hydrolase domain-containing protein 2A isoform X2	20	10	10	Oxidation (M)	36722
263	391	571573222	hexokinase type 2 isoform X3	14	6	6	Carbamidomethylation	50580
263	393	571573224	hexokinase type 2 isoform X4	14	6	6	Carbamidomethylation	50310
263	392	571573218	hexokinase type 2 isoform X1	13	6	6	Carbamidomethylation	53728
354	19364	58585164	alpha-glucosidase precursor	5	3	3		65565
236	12819	94158854	alpha glucosidase 2 precursor	7	4	4		67357
600	5437	1032015885	uncharacterized protein LOC408666	11	2	2	Carbamidomethylation	35907
492	38477	1477721154	uncharacterized protein LOC408280	6	2	2		61588
660	1061	328779544	cysteine desulfurase mitochondrial isoform X1	6	2	2		49965
947	1788	571517839	SH3 domain-binding glutamic acid-rich protein homolog isoform X2	14	2	2		19132
207	336	1477741398	uncharacterized protein LOC408677 isoform X6	1	2	2		483857
207	337	1477741396	uncharacterized protein LOC408677 isoform X5	1	2	2		487465
193	16052	1477717517	glucose dehydrogenase [FAD quinone]	4	2	2		70015
321	21813	66512983	esterase E4	4	3	3		65249
266	1053	1477750698	catalase isoform X1	5	2	2		67622
595	781	571503323	UV excision repair protein RAD23 homolog B isoform X1	4	2	2		39722
953	8018	328782151	adrenodoxin	11	3	3		17836
952	6215	1477757449	uncharacterized protein LOC552024	5	2	2	Carbamidomethylation	42991
1681	2252	1477729300	disks large 1 tumor suppressor protein isoform X2	3	2	2		120203
786	1982	1477714523	transcription factor SPT20 homolog	4	2	2		82918
945	17256	328782267	zinc carboxypeptidase	3	2	2		46603
2751	8025	58585172	phospholipase A2 precursor	11	2	2		19058
2001	14353	48140312	calexcitin-2	10	2	2		21347
2001	14354	328776808	calexcitin-2	10	2	2		21347
1420	2320	1477714076	zinc finger CCCH domain-containing protein 11A	4	2	2	Carbamidomethylation	65162
803	1445	1032018272	acyl carrier protein mitochondrial isoform X2	13	2	2		16992
1168	3110	328792314	mitochondrial import inner membrane translocase subunit Tim10	29	2	2	Carbamidomethylation	10456
1168	3111	571508425	mitochondrial import inner membrane translocase subunit Tim10	29	2	2	Carbamidomethylation	10456
1168	3112	328792316	mitochondrial import inner membrane translocase subunit Tim10	29	2	2	Carbamidomethylation	10456
3359	797	1477730280	spermidine synthase isoform X2	10	2	2		24590
35	570	1477723980	major royal jelly protein 4 isoform X1	27	13	2	Carbamidomethylation	52829
277	892	571512781	synapse-associated protein of 47 kDa isoform X7	8	3	3		41981
277	893	571512773	synapse-associated protein of 47 kDa isoform X5	8	3	3		42052
1496	686	571537949	calcium/calmodulin-dependent protein kinase type 1 isoform X1	5	2	2		48868
2719	51843	1477735045	uncharacterized protein LOC726323 isoform X3	16	2	2		15532
2719	51846	1477735043	uncharacterized protein LOC726323 isoform X2	13	2	2		18361
2719	51847	1477735041	uncharacterized protein LOC726323 isoform X1	13	2	2		18448
912	3097	328779673	protein lethal(2)essential for life	10	2	2		24343
1942	1121	1477748151	protein phosphatase 1B isoform X3	6	2	2		41137
1942	1122	1477748147	protein phosphatase 1B isoform X1	5	2	2		43522
1139	19468	66507096	uncharacterized protein LOC408807	10	2	2		30421
162	735	571549351	probable elongation factor 1-delta isoform X2	23	5	5		29783
162	736	1032029183	probable elongation factor 1-delta isoform X2	23	5	5		29783
46	1151	1477743601	restin homolog isoform X6	2	3	3	Carbamidomethylation	186638
46	1152	1477743603	restin homolog isoform X6	2	3	3	Carbamidomethylation	186638
46	1153	1477743597	restin homolog isoform X4	2	3	3	Carbamidomethylation	190738
250	783	1477740289	neuromodulin isoform X2	20	3	3		20683
288	2457	1477752032	sarcalumenin isoform X2	6	4	4		99399
368	1896	58585188	major royal jelly protein 6 precursor	11	5	2		49786
684	732	110763831	Y-box factor homolog isoform X1	12	2	2		30244
684	734	571575472	nuclease-sensitive element-binding protein 1 isoform X3	13	2	2		28023
684	878	571575470	Y-box factor homolog isoform X2	12	2	2		29493
684	884	571575474	nuclease-sensitive element-binding protein 1 isoform X4	13	2	2		27273
383	76998	1477741203	inner centromere protein isoform X37	2	2	2		114937
635	3698	66519534	GTP:AMP phosphotransferase AK3 mitochondrial	13	3	3		25121
886	5815	1032020185	protein-L-isoaspartate(D-aspartate) O-methyltransferase isoform X3	8	2	2		25080
886	5816	328787912	protein-L-isoaspartate(D-aspartate) O-methyltransferase isoform X2	8	2	2		26913
886	4543	1032020182	protein-L-isoaspartate(D-aspartate) O-methyltransferase isoform X1	7	2	2		28963
2432	1545	328793623	protein SGT1 homolog isoform X3	10	2	2		20302
171	130	1477741043	dihydropyrimidinase isoform X1	8	4	4	Carbamidomethylation	67538
649	1922	66524972	ornithine aminotransferase mitochondrial	4	2	2		47339
332	8497	48103834	protein lethal(2)essential for life	11	2	2	Carbamidomethylation	20446

## Sheet: Table S3
Table S3. Proteins Identified in the Brain of Worker Bees. "#Peptides" indicates the total number of peptides assigned to the proteins, while "#Unique" represents the number of peptides exclusive to a single protein in the proteome. Sequence coverage is calculated as the percentage of amino acids in identified peptides compared to the total number of amino acids in the protein sequence.
Protein Group	Protein ID	Accession	Description	Coverage (%)	#Peptides	#Unique	PTM	Avg. Mass
1	44	1477753925	microtubule-associated protein futsch	54	363	362	Carbamidomethylation; Oxidation (M)	702200
2	11	571516901	spectrin alpha chain isoform X2	70	200	199	Carbamidomethylation	278410
2	12	1032016928	spectrin alpha chain isoform X1	70	200	199	Carbamidomethylation	280146
2	13	1032016930	spectrin alpha chain isoform X1	70	200	199	Carbamidomethylation	280146
2	14	1032016933	spectrin alpha chain isoform X1	70	200	199	Carbamidomethylation	280146
4	65	571546919	myosin heavy chain muscle isoform X10	55	134	2	Carbamidomethylation	225087
4	66	1032026907	myosin heavy chain muscle isoform X9	55	134	2	Carbamidomethylation	224866
4	67	571546907	myosin heavy chain muscle isoform X6	55	134	2	Carbamidomethylation	224882
4	68	571546911	myosin heavy chain muscle isoform X5	55	134	2	Carbamidomethylation	225039
4	69	571546904	myosin heavy chain muscle isoform X3	55	134	2	Carbamidomethylation	224998
4	70	571546923	myosin heavy chain muscle isoform X7	55	134	2	Carbamidomethylation	224930
4	71	1032026902	myosin heavy chain muscle isoform X4	55	134	2	Carbamidomethylation	224934
4	72	571546915	myosin heavy chain muscle isoform X2	55	134	2	Carbamidomethylation	224882
4	73	571546900	myosin heavy chain muscle isoform X1	55	134	2	Carbamidomethylation	224950
4	74	1032026909	myosin heavy chain muscle isoform X11	55	134	2	Carbamidomethylation	225023
7	229	1477726154	fibrillin-2	42	89	89	Carbamidomethylation; Oxidation (M)	315299
7	230	1477726152	fibrillin-2	42	89	89	Carbamidomethylation; Oxidation (M)	315299
3	169	1477746488	microtubule-associated protein futsch isoform X2	29	147	90	Carbamidomethylation	655451
3	172	1477746484	microtubule-associated protein futsch isoform X1	29	147	90	Carbamidomethylation	656305
17	5	1477715205	protein disulfide-isomerase A3	81	53	53	Carbamidomethylation; Oxidation (M)	55847
6	148	1477758773	apolipophorins	42	115	114	Carbamidomethylation; Oxidation (M)	376811
8	33	1477752274	LOW QUALITY PROTEIN: paramyosin long form	65	84	53	Carbamidomethylation	109382
10	124	571550284	spectrin beta chain isoform X1	44	90	89	Carbamidomethylation; Oxidation (M)	277754
35	1	1477741043	dihydropyrimidinase isoform X1	86	50	9	Carbamidomethylation; Oxidation (M)	67538
37	25	571571784	ATP synthase subunit beta mitochondrial	72	34	34	Oxidation (M)	55130
11	7	66547450	heat shock protein 60A	74	53	53	Carbamidomethylation; Oxidation (M)	60413
9	211	1477759315	bruchpilot isoform X2	31	85	83	Carbamidomethylation	254064
65	312	283436154	glutamine synthetase	83	27	27	Carbamidomethylation; Oxidation (M)	41264
65	316	1032022760	glutamine synthetase isoform X1	76	27	27	Carbamidomethylation; Oxidation (M)	45361
39	2	1032014952	dihydropyrimidinase isoform X2	86	47	6	Carbamidomethylation; Oxidation (M)	67562
20	10	1477720786	protein disulfide-isomerase	76	52	52	Carbamidomethylation	56176
15	51	571569906	probable aconitate hydratase mitochondrial isoform X2	61	61	61	Carbamidomethylation; Oxidation (M)	85514
15	58	48098039	probable aconitate hydratase mitochondrial isoform X1	61	61	61	Carbamidomethylation; Oxidation (M)	85995
52	37	1477741599	NADH-ubiquinone oxidoreductase 75 kDa subunit mitochondrial isoform X1	66	42	2	Carbamidomethylation; Oxidation (M)	71659
19	6	48095525	tubulin beta-1 chain	83	31	5	Carbamidomethylation; Oxidation (M)	50175
31	225	1477724800	uncharacterized protein LOC413428	40	62	62	Carbamidomethylation	233088
25	42	229892210	heat shock protein cognate 4	65	43	25	Carbamidomethylation; Oxidation (M)	71086
26	60	571575247	transitional endoplasmic reticulum ATPase TER94	65	53	51	Carbamidomethylation; Oxidation (M)	88895
33	38	229892203	heat shock protein cognate 5	59	46	46	Carbamidomethylation; Oxidation (M)	75404
18	429	571573515	arginine kinase isoform X1	69	46	2	Carbamidomethylation; Oxidation (M)	43618
13	62	229892248	heat shock protein 90	60	54	38	Carbamidomethylation	83384
28	181	1477726647	laminin subunit gamma-1	45	58	58	Carbamidomethylation; Oxidation (M)	180746
16	53	48100966	ATP synthase subunit alpha mitochondrial	60	46	45	Carbamidomethylation; Oxidation (M)	59512
23	30	1032007768	lamin-C isoform X1	64	60	60	Carbamidomethylation	72847
12	208	1477744559	titin	30	61	61	Carbamidomethylation	300718
122	323	1477730153	enolase	64	31	31	Carbamidomethylation	47186
29	189	1477746518	ankyrin-3 isoform X6	42	59	2	Carbamidomethylation	203343
87	1231	66521459	voltage-dependent anion-selective channel	73	21	21	Carbamidomethylation	30482
45	22	1477752282	paramyosin short form-like	68	42	12		55766
46	470	571542665	calreticulin	66	38	38	Carbamidomethylation	47174
171	1254	66509518	calumenin	70	23	23		37772
86	3	110748949	fructose-bisphosphate aldolase	87	33	31	Carbamidomethylation	39600
86	4	571502064	fructose-bisphosphate aldolase	87	33	31	Carbamidomethylation	39600
40	16	1032021252	actin clone 205	75	29	2	Carbamidomethylation; Oxidation (M)	41785
40	18	328790800	actin clone 205	75	29	2	Carbamidomethylation; Oxidation (M)	41785
74	245	571557727	uncharacterized protein LOC409323	31	40	40	Carbamidomethylation	161478
84	26	66515272	V-type proton ATPase catalytic subunit A	67	36	36	Carbamidomethylation	68373
84	27	1032029676	V-type proton ATPase catalytic subunit A	67	36	36	Carbamidomethylation	68373
14	47	229892214	heat shock protein cognate 3 precursor	61	43	40	Carbamidomethylation; Oxidation (M)	72866
51	54	1477724252	alpha-actinin sarcomeric isoform X1	50	48	48	Carbamidomethylation	103142
51	55	1477724254	alpha-actinin sarcomeric isoform X1	50	48	48	Carbamidomethylation	103142
51	56	1477724250	alpha-actinin sarcomeric isoform X1	50	48	48	Carbamidomethylation	103142
51	57	1477724256	alpha-actinin sarcomeric isoform X2	50	48	48	Carbamidomethylation	103141
51	75	1477724260	alpha-actinin sarcomeric isoform X4	48	48	48	Carbamidomethylation	106582
38	64	328780480	heat shock 70 kDa protein 4 isoform X1	51	48	48	Carbamidomethylation	97717
38	100	571512062	97 kDa heat shock protein isoform X2	53	48	48	Carbamidomethylation	93891
44	428	571567292	tropomyosin-1	72	39	38	Carbamidomethylation; Oxidation (M)	32157
218	2208	295849268	superoxide dismutase 1	94	15	15	Carbamidomethylation	15634
124	15	66531434	V-type proton ATPase subunit B	75	30	30	Carbamidomethylation	55144
49	319	297591987	actin related protein 1	70	28	4	Carbamidomethylation; Oxidation (M)	41806
49	320	297591985	actin related protein 1	70	28	4	Carbamidomethylation; Oxidation (M)	41806
43	46	66520179	kinesin heavy chain	53	46	46	Carbamidomethylation	112502
119	436	1032027382	chitinase-like protein Idgf4 isoform X2	63	28	2	Carbamidomethylation	48741
81	40	66518853	elongation factor Tu mitochondrial	64	30	30	Carbamidomethylation; Oxidation (M)	52421
82	680	66513092	malate dehydrogenase mitochondrial	80	30	30	Carbamidomethylation	35802
71	81	1032021685	translation elongation factor 2 isoform X1	50	38	38	Carbamidomethylation	94582
71	82	66508439	translation elongation factor 2 isoform X2	50	38	38	Carbamidomethylation	94582
77	883	48095543	tubulin beta chain	50	20	3	Carbamidomethylation; Oxidation (M)	51008
136	87	1477729698	synapsin	59	31	31	Carbamidomethylation; Oxidation (M)	59529
136	88	1477729700	synapsin	59	31	31	Carbamidomethylation; Oxidation (M)	59529
54	61	229892265	heat shock protein Hsp70Ab-like	56	31	13	Carbamidomethylation; Oxidation (M)	70389
209	778	571561998	alpha-soluble NSF attachment protein	82	24	24	Carbamidomethylation	33286
100	315	48097100	3-ketoacyl-CoA thiolase mitochondrial	77	28	28	Carbamidomethylation	42504
160	36	571531698	synaptic vesicle membrane protein VAT-1 homolog-like isoform X1	58	26	26	Carbamidomethylation	51304
67	49	110758921	endoplasmin	54	39	37		92147
111	20	1032013937	phosphoglycerate kinase	73	30	30	Carbamidomethylation	44992
176	130	1477759516	fasciclin-1 isoform X7	50	26	26	Carbamidomethylation	74260
201	499	1477745117	fibrous sheath CABYR-binding protein-like	33	24	24	Carbamidomethylation	115971
197	340	1477721392	fumarate hydratase mitochondrial isoform X3	56	25	25	Carbamidomethylation; Oxidation (M)	50534
197	341	1477721389	fumarate hydratase mitochondrial isoform X2	56	25	25	Carbamidomethylation; Oxidation (M)	50534
197	345	1477721386	fumarate hydratase mitochondrial isoform X1	51	25	25	Carbamidomethylation; Oxidation (M)	55206
254	360	1477742037	succinate dehydrogenase [ubiquinone] flavoprotein subunit mitochondrial	51	22	22	Carbamidomethylation	72448
254	361	1477742035	succinate dehydrogenase [ubiquinone] flavoprotein subunit mitochondrial	51	22	22	Carbamidomethylation	72448
112	45	58585086	transferrin 1 precursor	57	35	35	Carbamidomethylation	78657
260	765	1477733765	uncharacterized protein LOC409180 isoform X1	50	19	19	Carbamidomethylation	52803
260	782	1477733767	uncharacterized protein LOC409180 isoform X2	53	19	19	Carbamidomethylation	49780
237	328	328789473	glucosidase 2 subunit beta	50	20	20	Carbamidomethylation	59829
36	254	1477728532	intersectin-1 isoform X8	24	48	48	Carbamidomethylation	203585
36	255	1477728528	intersectin-1 isoform X6	23	48	48	Carbamidomethylation	206094
36	257	1477728526	intersectin-1 isoform X5	23	48	48	Carbamidomethylation	206707
36	258	1477728524	intersectin-1 isoform X4	23	48	48	Carbamidomethylation	207306
36	262	1477728518	intersectin-1 isoform X1	23	48	48	Carbamidomethylation	209982
114	32	66533395	T-complex protein 1 subunit beta	57	28	28	Carbamidomethylation	57903
98	247	1477745602	LOW QUALITY PROTEIN: nidogen-2	33	35	35	Carbamidomethylation	159832
95	39	507418852	Rab escort protein	65	31	30	Carbamidomethylation	67180
113	221	328788305	neuroglian isoform X1	33	28	28	Carbamidomethylation	139760
113	222	1032020881	neuroglian isoform X1	33	28	28	Carbamidomethylation	139760
113	223	1477748572	neuroglian isoform X1	33	28	28	Carbamidomethylation	139760
113	228	571529944	neuroglian isoform X2	33	28	28	Carbamidomethylation	139484
245	59	328788697	muscle LIM protein Mlp84B isoform X2	65	22	3	Carbamidomethylation	53221
55	127	1477745227	heterogeneous nuclear ribonucleoprotein Q isoform X7	44	33	8	Carbamidomethylation	73835
143	790	1032023842	probable isocitrate dehydrogenase [NAD] subunit alpha mitochondrial	56	24	23	Carbamidomethylation; Oxidation (M)	39135
167	1224	1477717678	endophilin-A isoform X6	50	25	2	Carbamidomethylation	43994
267	990	148224276	triosephosphate isomerase	79	21	21	Carbamidomethylation	26899
155	313	66525576	aldose reductase	86	29	29	Carbamidomethylation	36082
196	322	66526646	dihydrolipoyl dehydrogenase mitochondrial	64	24	23	Carbamidomethylation; Oxidation (M)	54525
161	86	66522349	T-complex protein 1 subunit epsilon	52	27	27	Carbamidomethylation	59415
192	324	66530423	aldehyde dehydrogenase mitochondrial	61	23	23	Carbamidomethylation	55686
157	326	1032010947	cytochrome b-c1 complex subunit 2 mitochondrial	59	28	28	Carbamidomethylation	47626
144	186	1477725022	uncharacterized protein LOC409634 isoform X1	48	28	27	Carbamidomethylation	81482
144	187	1477725024	uncharacterized protein LOC409634 isoform X1	48	28	27	Carbamidomethylation	81482
127	1436	1477720550	tropomyosin isoform X4	77	27	18	Carbamidomethylation; Oxidation (M)	21361
127	1437	1477720553	tropomyosin isoform X4	77	27	18	Carbamidomethylation; Oxidation (M)	21361
354	1758	66515987	translationally-controlled tumor protein homolog	75	17	17		19843
296	697	571527542	F-actin-capping protein subunit alpha	79	19	19	Carbamidomethylation	32859
148	19	1032020275	pyruvate kinase isoform X3	67	31	31	Carbamidomethylation	57400
174	818	328788413	uncharacterized protein LOC412543 isoform X1	68	22	9	Carbamidomethylation	49005
164	173	571539934	uncharacterized protein LOC724749 isoform X1	40	24	24		143238
64	250	328779022	clathrin heavy chain	32	44	44	Carbamidomethylation	192086
88	110	66523390	glutamate dehydrogenase mitochondrial isoform X2	57	32	32	Carbamidomethylation; Oxidation (M)	61643
182	686	1032009936	RNA-binding protein lark isoform X4	62	20	2	Carbamidomethylation	34401
182	687	1032009932	RNA-binding protein lark isoform X2	59	20	2	Carbamidomethylation	35783
182	688	1477731694	RNA-binding protein lark isoform X1	55	20	2	Carbamidomethylation	38182
182	689	1477731691	RNA-binding protein lark isoform X1	55	20	2	Carbamidomethylation	38182
182	690	1477731696	RNA-binding protein lark isoform X1	55	20	2	Carbamidomethylation	38182
99	113	1477750474	enolase-phosphatase E1	47	29	29	Carbamidomethylation	82403
97	183	328784616	hypoxia up-regulated protein 1 isoform X1	40	34	33		107692
110	43	571525250	stress-induced-phosphoprotein 1	53	30	30	Carbamidomethylation	61498
80	28	1032019191	heterogeneous nuclear ribonucleoprotein R isoform X15	54	30	2	Carbamidomethylation	59237
80	34	1032019189	heterogeneous nuclear ribonucleoprotein R isoform X14	53	30	2	Carbamidomethylation	59325
153	1003	1032012875	phosphoglycerate mutase 2	71	23	23	Carbamidomethylation	28991
48	486	1032022766	troponin T skeletal muscle isoform X1	47	32	4		47046
48	487	571532270	troponin T skeletal muscle isoform X1	47	32	4		47046
48	488	571532266	troponin T skeletal muscle isoform X1	47	32	4		47046
48	489	94400893	troponin T skeletal muscle	45	32	4		49144
248	325	328778476	retinal dehydrogenase 1	59	21	21	Carbamidomethylation	53173
217	544	1032019537	protein borderless isoform X4	39	24	24	Carbamidomethylation	73561
217	581	571525986	protein borderless isoform X3	35	24	24	Carbamidomethylation	81363
217	582	571525983	protein borderless isoform X2	35	24	24	Carbamidomethylation	82304
217	584	571525976	protein borderless isoform X1	34	24	24	Carbamidomethylation	84881
150	1623	1477744523	uncharacterized protein LOC552283	33	19	19		49891
115	23	1477754944	T-complex protein 1 subunit zeta	66	29	29	Carbamidomethylation	58311
374	2476	328777788	myosin light chain alkali isoform X2	89	14	3	Carbamidomethylation; Oxidation (M)	16980
251	1189	571571008	guanine nucleotide-binding protein G(I)/G(S)/G(T) subunit beta-1	67	16	15	Carbamidomethylation; Oxidation (M)	37370
251	1190	66523907	guanine nucleotide-binding protein G(I)/G(S)/G(T) subunit beta-1	67	16	15	Carbamidomethylation; Oxidation (M)	37370
251	1191	571571014	guanine nucleotide-binding protein G(I)/G(S)/G(T) subunit beta-1	67	16	15	Carbamidomethylation; Oxidation (M)	37370
366	1367	66560290	lysosomal aspartic protease	51	18	18	Carbamidomethylation	42222
68	246	571576745	laminin subunit beta-1 isoform X1	27	44	44	Carbamidomethylation	201202
146	317	58531215	ADP/ATP translocase	75	26	23	Carbamidomethylation	32986
177	333	58585098	major royal jelly protein 1 precursor	59	23	22	Carbamidomethylation; Oxidation (M)	48886
145	120	295842224	thioredoxin reductase 1 isoform 2	62	26	26	Carbamidomethylation	54277
145	158	571501574	thioredoxin reductase 1 isoform X1	58	26	26	Carbamidomethylation	58558
145	164	295842222	thioredoxin reductase 1 isoform 1	57	26	26	Carbamidomethylation	59246
379	1543	399220296	cuticular protein 2 precursor	79	14	10		26387
92	41	571577612	vesicle-fusing ATPase 1	53	36	35	Carbamidomethylation	82610
125	473	62526112	elongation factor 1-alpha	59	23	7	Carbamidomethylation	50310
125	474	571530989	elongation factor 1-alpha isoform X1	59	23	7	Carbamidomethylation	50338
125	475	571531001	elongation factor 1-alpha isoform X1	59	23	7	Carbamidomethylation	50338
125	476	571530993	elongation factor 1-alpha isoform X1	59	23	7	Carbamidomethylation	50338
125	477	571530983	elongation factor 1-alpha isoform X1	59	23	7	Carbamidomethylation	50338
253	857	328790551	4-aminobutyrate aminotransferase mitochondrial isoform X1	41	19	19	Carbamidomethylation	56609
253	868	571547041	4-aminobutyrate aminotransferase mitochondrial isoform X3	49	19	19	Carbamidomethylation	47101
253	872	1477758543	4-aminobutyrate aminotransferase mitochondrial isoform X2	44	19	19	Carbamidomethylation	51886
185	523	48101907	26S proteasome regulatory subunit 6A-B	60	21	20	Carbamidomethylation	47628
226	1690	571515702	cofilin/actin-depolymerizing factor homolog	83	17	17	Carbamidomethylation	16832
317	617	1032027868	protein singed	49	19	19	Carbamidomethylation	58255
317	618	571546491	protein singed	49	19	19	Carbamidomethylation	58255
317	619	66549818	protein singed	49	19	19	Carbamidomethylation	58255
323	885	48097668	leucine-rich repeat-containing protein 15	47	17	17	Carbamidomethylation	54361
323	886	571564922	leucine-rich repeat-containing protein 15	47	17	17	Carbamidomethylation	54361
323	887	571564926	leucine-rich repeat-containing protein 15	47	17	17	Carbamidomethylation	54361
323	888	571564919	leucine-rich repeat-containing protein 15	47	17	17	Carbamidomethylation	54361
323	889	571564936	leucine-rich repeat-containing protein 15	47	17	17	Carbamidomethylation	54361
323	890	571564930	leucine-rich repeat-containing protein 15	47	17	17	Carbamidomethylation	54361
178	29	66517761	cAMP-dependent protein kinase type II regulatory subunit isoform X1	69	26	26		43868
200	1184	1032019052	dnaJ homolog subfamily A member 1	48	21	21	Carbamidomethylation	44869
200	1185	571524325	dnaJ homolog subfamily A member 1	48	21	21	Carbamidomethylation	44869
170	633	1477742771	neurofilament heavy polypeptide	62	22	22	Oxidation (M)	52030
234	1486	1477729080	peroxiredoxin 1	72	17	16	Carbamidomethylation	21801
298	1980	399158374	cuticular protein 1 precursor	71	15	11		21577
194	568	571552393	polyadenylate-binding protein 1	39	24	24	Carbamidomethylation	70178
156	437	66500205	mitochondrial-processing peptidase subunit beta	53	21	21	Carbamidomethylation; Oxidation (M)	53349
90	1257	571538231	14-3-3 protein epsilon	61	25	21	Carbamidomethylation	29111
188	516	571501998	peptidyl-prolyl cis-trans isomerase FKBP4 isoform X2	57	26	26	Carbamidomethylation	45322
188	518	66499186	FK506-binding protein 59 isoform X1	50	26	26	Carbamidomethylation	51529
188	519	1031998594	FK506-binding protein 59 isoform X1	50	26	26	Carbamidomethylation	51529
137	796	571577730	probable pyruvate dehydrogenase E1 component subunit alpha mitochondrial isoform X2	52	25	25	Carbamidomethylation	43853
138	807	66505984	failed axon connections isoform X1	50	18	18	Carbamidomethylation; Oxidation (M)	44666
316	1925	110750754	protein lethal(2)essential for life	79	17	17	Carbamidomethylation	22560
189	384	1477733680	short-chain dehydrogenase/reductase isoform X1	26	23	23	Carbamidomethylation	110941
376	1597	571574972	protein D2 isoform X3	76	16	16	Carbamidomethylation	20600
376	1598	328783429	protein D2 isoform X3	76	16	16	Carbamidomethylation	20600
376	1599	66524882	protein D2 isoform X3	76	16	16	Carbamidomethylation	20600
376	1603	110763671	protein D2 isoform X2	66	16	16	Carbamidomethylation	23645
376	1604	1032012174	protein D2 isoform X1	65	16	16	Carbamidomethylation	24072
240	1183	1477716892	digestive cysteine proteinase 1	31	17	17	Carbamidomethylation	62622
410	948	335892820	pyruvate dehydrogenase E1 component subunit beta mitochondrial	59	14	14	Carbamidomethylation	38449
760	3222	328786450	ATP synthase subunit delta mitochondrial	66	6	6		17618
760	3223	66517317	ATP synthase subunit delta mitochondrial	66	6	6		17618
94	122	1477761663	kinesin light chain isoform X6	51	29	2	Carbamidomethylation	61891
94	137	571550177	kinesin light chain isoform X4	50	29	2	Carbamidomethylation	63516
94	151	1477761646	kinesin light chain isoform X1	48	29	2	Carbamidomethylation	65066
169	651	1477749204	septin-7 isoform X1	34	22	22	Carbamidomethylation	79244
169	652	1477749201	septin-7 isoform X1	34	22	22	Carbamidomethylation	79244
169	653	328788421	septin-7 isoform X1	34	22	22	Carbamidomethylation	79244
169	654	571530496	septin-7 isoform X2	34	22	22	Carbamidomethylation	77694
449	2447	571563560	myosin light chain alkali isoform X1	88	13	2	Carbamidomethylation	17324
149	564	1477762389	reticulon-1 isoform X1	49	26	26	Carbamidomethylation	50556
361	769	571544371	phosphatidylinositol-binding clathrin assembly protein unc-11 isoform X9	25	16	16	Carbamidomethylation	91722
361	770	571544363	phosphatidylinositol-binding clathrin assembly protein LAP isoform X7	25	16	16	Carbamidomethylation	92199
361	771	571544367	phosphatidylinositol-binding clathrin assembly protein unc-11 isoform X8	25	16	16	Carbamidomethylation	92181
361	772	571544360	phosphatidylinositol-binding clathrin assembly protein unc-11 isoform X6	25	16	16	Carbamidomethylation	92370
361	773	571544353	phosphatidylinositol-binding clathrin assembly protein unc-11 isoform X4	24	16	16	Carbamidomethylation	93599
361	774	571544346	phosphatidylinositol-binding clathrin assembly protein unc-11 isoform X2	24	16	16	Carbamidomethylation	93699
361	775	571544339	phosphatidylinositol-binding clathrin assembly protein unc-11 isoform X1	24	16	16	Carbamidomethylation	93770
128	409	1477718396	titin	16	26	26	Carbamidomethylation	221554
306	853	1032023939	putative protein FAM10A4	50	20	20	Carbamidomethylation	42478
213	783	1477725103	delta-1-pyrroline-5-carboxylate dehydrogenase mitochondrial	35	23	22	Carbamidomethylation	63508
262	380	1477739797	AP-1 complex subunit beta-1 isoform X2	31	25	25	Carbamidomethylation	102076
262	381	1477739795	AP-1 complex subunit beta-1 isoform X1	31	25	25	Carbamidomethylation	103035
446	1116	328777671	inorganic pyrophosphatase	68	17	17	Carbamidomethylation	37661
228	362	571504170	actin-interacting protein 1 isoform X2	49	21	21	Carbamidomethylation	66949
228	363	328790339	actin-interacting protein 1 isoform X1	49	21	21	Carbamidomethylation	67105
85	210	1477719754	heat shock protein 83	40	30	16	Carbamidomethylation	82744
329	657	571551834	fasciclin-2 isoform X5	24	17	17	Carbamidomethylation	95998
329	658	1032002431	fasciclin-2 isoform X4	24	17	17	Carbamidomethylation	98948
329	660	571551830	fasciclin-2 isoform X3	23	17	17	Carbamidomethylation	99670
329	661	1032002428	fasciclin-2 isoform X2	23	17	17	Carbamidomethylation	99813
329	662	571551826	fasciclin-2 isoform X1	23	17	17	Carbamidomethylation	100535
249	624	328782334	ras GTPase-activating protein-binding protein 2	47	19	18		67971
265	1665	335892796	peptidyl-prolyl cis-trans isomerase B precursor	71	18	18	Carbamidomethylation	22644
180	444	328787101	isocitrate dehydrogenase [NADP] cytoplasmic	48	23	23	Carbamidomethylation	53582
696	1877	1032009127	heterogeneous nuclear ribonucleoprotein 27C isoform X4	36	10	10	Carbamidomethylation	43214
696	1878	571568046	heterogeneous nuclear ribonucleoprotein 27C isoform X3	32	10	10	Carbamidomethylation	47215
696	1879	571568043	heterogeneous nuclear ribonucleoprotein 27C isoform X2	31	10	10	Carbamidomethylation	49624
696	1880	571568040	heterogeneous nuclear ribonucleoprotein 27C isoform X1	31	10	10	Carbamidomethylation	49412
309	1105	328781995	enoyl-[acyl-carrier-protein] reductase mitochondrial	52	14	14	Carbamidomethylation; Oxidation (M)	41399
360	1435	1032005228	selenide water dikinase	40	17	17	Carbamidomethylation	45019
448	1886	1477732250	MICOS complex subunit MIC25 isoform X1	76	14	14	Carbamidomethylation	21642
448	1887	66524513	MICOS complex subunit MIC25 isoform X1	76	14	14	Carbamidomethylation	21642
346	1589	571514744	endoplasmic reticulum resident protein 29	61	19	19	Carbamidomethylation; Oxidation (M)	27543
183	432	571507915	ELAV-like protein 1 isoform X9	67	23	3	Carbamidomethylation	40574
183	433	571507912	ELAV-like protein 3 isoform X8	66	23	3	Carbamidomethylation	40661
108	303	1477750703	eukaryotic translation initiation factor 4 gamma isoform X2	20	30	30	Carbamidomethylation	219806
108	304	1477750701	eukaryotic translation initiation factor 4 gamma isoform X1	20	30	30	Carbamidomethylation	220004
83	376	328782359	aminopeptidase N	37	31	31	Carbamidomethylation	112600
337	1363	1032022425	proteasome subunit alpha type-5	73	17	17	Carbamidomethylation	26718
305	764	1032004544	elongation factor 1-gamma	43	17	17	Carbamidomethylation	48986
151	698	66556661	adenylate kinase	87	25	25	Carbamidomethylation	28514
159	233	328783917	vigilin	31	31	31	Carbamidomethylation	138675
159	234	571519499	vigilin	31	31	31	Carbamidomethylation	138675
653	2185	328778339	prohormone-3	59	12	12	Carbamidomethylation	25487
204	133	66544702	T-complex protein 1 subunit theta	52	26	25	Carbamidomethylation	59124
304	691	1477727521	annexin B9 isoform X1	41	20	19	Carbamidomethylation	56587
304	692	1477727516	annexin B9 isoform X1	41	20	19	Carbamidomethylation	56587
304	693	1477727524	annexin B9 isoform X1	41	20	19	Carbamidomethylation	56587
304	694	1477727519	annexin B9 isoform X1	41	20	19	Carbamidomethylation	56587
212	501	1032007414	calcium-transporting ATPase sarcoplasmic/endoplasmic reticulum type isoform X4	24	23	23	Carbamidomethylation	110028
266	559	1477720298	acetyl-CoA acetyltransferase mitochondrial	56	20	20	Carbamidomethylation	44453
190	321	66535742	cytosolic non-specific dipeptidase	61	22	22	Carbamidomethylation	54252
233	611	1477735266	fibrillin-2	10	19	19	Carbamidomethylation; Oxidation (M)	284116
246	922	571569001	endophilin-B1 isoform X1	60	23	3	Carbamidomethylation	38460
235	447	66558942	T-complex protein 1 subunit delta	46	22	22	Carbamidomethylation	57379
481	1755	295849286	superoxide dismutase 2 mitochondrial	68	12	12	Carbamidomethylation	24525
388	867	66506786	malate dehydrogenase cytoplasmic	69	17	17	Carbamidomethylation; Oxidation (M)	36159
310	1493	66534750	peptidyl-prolyl cis-trans isomerase	66	13	12	Carbamidomethylation; Oxidation (M)	22809
50	387	1032002588	nucleoprotein TPR	18	38	38	Carbamidomethylation	269228
261	1311	328779675	protein lethal(2)essential for life	82	19	19	Carbamidomethylation	22462
199	385	66513481	ubiquitin-like modifier-activating enzyme 1	28	23	23	Carbamidomethylation	117106
351	2121	571572991	ATP synthase subunit d mitochondrial	52	17	17	Oxidation (M)	20336
129	520	571565222	elongation factor 1-alpha isoform X1	59	22	6	Carbamidomethylation; Oxidation (M)	50521
129	521	58585198	elongation factor 1-alpha	59	22	6	Carbamidomethylation; Oxidation (M)	50521
129	522	571565217	elongation factor 1-alpha isoform X1	59	22	6	Carbamidomethylation; Oxidation (M)	50521
347	835	571540964	non-specific lipid-transfer protein	37	13	13	Carbamidomethylation	59024
206	357	1032017037	protein ROP isoform X1	39	21	21	Carbamidomethylation	66592
302	529	571542290	alanine aminotransferase 1	44	19	19	Carbamidomethylation	60829
184	337	571506173	dynamin-1-like protein	47	26	26	Carbamidomethylation	83029
236	1145	110757651	alpha-crystallin B chain isoform X1	76	20	3		25565
207	855	571564814	40S ribosomal protein S3a	71	22	22	Carbamidomethylation	30043
123	1544	571513390	fatty acid binding protein isoform X2	90	20	20	Carbamidomethylation; Oxidation (M)	15035
123	1545	58585202	fatty acid binding protein	90	20	20	Carbamidomethylation; Oxidation (M)	15035
401	1195	48141571	glycerol-3-phosphate phosphatase	64	14	14	Carbamidomethylation	34139
473	2099	166795901	apolipophorin-III-like protein precursor	58	11	11		21348
286	425	48104663	guanine nucleotide-binding protein subunit beta-like protein	84	21	21	Carbamidomethylation	35755
345	1321	66564402	calcyclin-binding protein	71	20	19	Carbamidomethylation	25922
208	1581	66508940	complement component 1 Q subcomponent-binding protein mitochondrial	62	16	16	Carbamidomethylation; Oxidation (M)	29907
321	1282	399220298	cuticular protein 3 precursor	53	15	15		34354
466	2080	571559076	troponin C type I isoform X1	70	17	17	Carbamidomethylation	18156
734	3687	297591983	60S acidic ribosomal protein P1	75	8	8	Carbamidomethylation	11623
255	1389	571532377	cytochrome b-c1 complex subunit Rieske mitochondrial	56	16	16	Oxidation (M)	29811
195	1101	66518451	nuclear migration protein nudC	50	24	24		38098
391	1446	66512107	proteasome subunit beta type-1	72	13	13	Carbamidomethylation	26085
259	681	48142692	glyceraldehyde-3-phosphate dehydrogenase 2	71	18	18	Carbamidomethylation	35883
274	460	1477744209	filamin-like isoform X4	12	18	18	Carbamidomethylation	243099
274	461	1477744207	filamin-like isoform X3	12	18	18	Carbamidomethylation	243590
274	462	334724440	filamin-like	12	18	18	Carbamidomethylation	242014
274	463	1477744205	filamin-like isoform X2	11	18	18	Carbamidomethylation	263162
274	464	1477744203	filamin-like isoform X1	11	18	18	Carbamidomethylation	263654
140	797	571512765	synapse-associated protein 1 isoform X2	51	24	24	Carbamidomethylation; Oxidation (M)	48004
140	798	571512761	synapse-associated protein 1 isoform X1	51	24	24	Carbamidomethylation; Oxidation (M)	48075
181	1192	571554787	14-3-3 protein zeta isoform X1	66	19	3	Carbamidomethylation	28076
181	1193	1032002547	14-3-3 protein zeta isoform X1	66	19	3	Carbamidomethylation	28076
181	1194	571554799	14-3-3 protein zeta isoform X1	66	19	3	Carbamidomethylation	28076
168	426	571548638	uncharacterized protein LOC409805 isoform X1	81	24	24		32749
168	427	571548634	uncharacterized protein LOC409805 isoform X1	81	24	24		32749
229	1287	571509256	BTB/POZ domain-containing protein KCTD16	66	19	18	Carbamidomethylation	27951
205	668	66521738	probable citrate synthase 2 mitochondrial	42	19	19	Carbamidomethylation	51930
198	834	110755392	dynactin subunit 2	43	20	20	Carbamidomethylation	46065
392	1782	571538896	RNA-binding protein squid isoform X6	34	15	14		34812
392	1783	571538890	RNA-binding protein squid isoform X4	33	15	14		36230
392	1784	571538884	RNA-binding protein squid isoform X2	32	15	14		37065
392	1785	110758129	RNA-binding protein squid isoform X1	30	15	14		38483
264	937	58585142	major royal jelly protein 3 precursor	31	17	16	Carbamidomethylation; Oxidation (M)	61662
412	1504	1477753693	amphiphysin isoform X2	42	15	15	Carbamidomethylation	46449
344	714	1477723592	drebrin-like protein	43	19	19	Carbamidomethylation	53785
486	1777	571514456	RNA-binding protein squid	38	14	13	Carbamidomethylation	33487
314	904	328788558	putative cysteine proteinase CG12163 isoform X2	25	20	20	Carbamidomethylation	100380
278	1614	283436152	peroxiredoxin-like protein	68	15	15	Carbamidomethylation	25134
165	443	1477734303	60S ribosomal protein L4	50	25	24	Carbamidomethylation	48367
214	450	66560172	T-complex protein 1 subunit alpha	40	24	24	Carbamidomethylation	59941
461	1135	1477733777	cytosol aminopeptidase isoform X3	41	19	19	Carbamidomethylation	54936
461	1136	1477733775	cytosol aminopeptidase isoform X2	41	19	19	Carbamidomethylation	55271
263	682	1477760734	probable elongation factor 1-delta isoform X1	54	20	6	Carbamidomethylation	48135
263	683	571549345	probable elongation factor 1-delta isoform X1	54	20	6	Carbamidomethylation	48135
263	684	1032029180	probable elongation factor 1-delta isoform X1	54	20	6	Carbamidomethylation	48135
263	685	1032029178	probable elongation factor 1-delta isoform X1	54	20	6	Carbamidomethylation	48135
269	637	1477734757	probable aspartate aminotransferase cytoplasmic	58	19	19	Carbamidomethylation	47206
220	268	1477745705	uncharacterized protein LOC413936 isoform X4	22	21	21	Carbamidomethylation	201615
220	271	1477745703	uncharacterized protein LOC413936 isoform X3	22	21	21	Carbamidomethylation	202947
220	272	1477745699	uncharacterized protein LOC413936 isoform X1	21	21	21	Carbamidomethylation	205890
293	531	1477720389	MAGUK p55 subfamily member 7 isoform X3	49	18	18	Carbamidomethylation	63172
293	538	1477720384	MAGUK p55 subfamily member 7 isoform X1	45	18	18	Carbamidomethylation	67575
280	451	571552871	striatin-3 isoform X4	39	18	18	Carbamidomethylation	80246
280	452	571552867	striatin-3 isoform X3	39	18	18	Carbamidomethylation	80475
280	453	571552849	striatin-3 isoform X2	38	18	18	Carbamidomethylation	80799
280	454	328782716	striatin-3 isoform X1	38	18	18	Carbamidomethylation	81027
455	1326	66521356	N(G) N(G)-dimethylarginine dimethylaminohydrolase 1 isoform X2	60	14	14	Carbamidomethylation	29840
455	1327	328781872	N(G) N(G)-dimethylarginine dimethylaminohydrolase 1 isoform X1	56	14	14	Carbamidomethylation	31722
227	1976	295842193	cytochrome c	83	19	19	Oxidation (M)	11910
139	458	1477721776	titin isoform X7	18	27	3	Carbamidomethylation	211363
476	1312	288869506	cuticular protein analogous to peritrophins 3-C precursor	71	15	15	Carbamidomethylation; Oxidation (M)	29530
142	585	1477729727	microtubule-associated protein tau isoform X8	21	23	23	Carbamidomethylation	128223
543	1968	66556287	V-type proton ATPase subunit E	46	12	12	Carbamidomethylation	26133
384	865	1477736266	collagen alpha-1(IV) chain	11	15	15	Carbamidomethylation; Oxidation (M)	190943
232	1249	571574200	grpE protein homolog mitochondrial	58	22	22	Carbamidomethylation; Oxidation (M)	27069
179	706	1477744534	protein 4.1 homolog isoform X2	27	26	26	Carbamidomethylation	112345
522	1366	110760701	3-hydroxyacyl-CoA dehydrogenase type-2	76	14	14		27099
544	2980	571544763	putative acyl-CoA-binding protein	78	10	10	Carbamidomethylation; Oxidation (M)	10025
210	497	1477750591	kinectin isoform X7	21	20	20	Carbamidomethylation	134385
210	498	1477750589	kinectin isoform X6	21	20	20	Carbamidomethylation	137037
210	500	1477750587	kinectin isoform X5	20	20	20	Carbamidomethylation	139472
210	502	1477750583	kinectin isoform X3	20	20	20	Carbamidomethylation	143579
210	503	1477750585	kinectin isoform X4	20	20	20	Carbamidomethylation	142797
210	504	1477750581	kinectin isoform X2	19	20	20	Carbamidomethylation	144846
210	505	1477750579	kinectin isoform X1	19	20	20	Carbamidomethylation	146230
350	1083	66526470	electron transfer flavoprotein subunit alpha mitochondrial	50	17	17	Carbamidomethylation	35379
452	2085	571571489	protein dj-1beta	58	12	12	Carbamidomethylation	24237
328	791	334883143	quinone oxidoreductase-like protein 2-like	46	18	18	Carbamidomethylation	45237
500	1773	295842220	thioredoxin peroxidase 3 isoform 1	59	13	6	Carbamidomethylation	27168
221	235	571568809	pyruvate carboxylase mitochondrial isoform X2	28	24	24	Carbamidomethylation	130106
221	382	571568806	pyruvate carboxylase mitochondrial isoform X1	28	24	24	Carbamidomethylation	131880
467	1927	571514015	troponin I isoform X16	44	11	4	Carbamidomethylation	24481
340	939	62526114	glycerol-3-phosphate dehydrogenase	48	15	15	Carbamidomethylation	40145
257	880	571573584	uncharacterized protein LOC551958	20	15	14	Carbamidomethylation; Oxidation (M)	93714
418	1153	571502572	flotillin-2 isoform X2	40	14	14		44058
418	1155	571502568	flotillin-2 isoform X1	38	14	14		46133
332	822	328784982	neutral and basic amino acid transport protein rBAT isoform X2	31	17	17		69732
332	823	328784984	neutral and basic amino acid transport protein rBAT isoform X1	31	17	17		70005
697	1917	328779321	protein LSM14 homolog A isoform X1	26	10	10	Carbamidomethylation	55451
186	728	1477752950	myelin expression factor 2 isoform X2	34	21	4	Carbamidomethylation	61999
492	958	1477721264	RNA-binding protein 4.1 isoform X7	49	16	2	Carbamidomethylation	38141
492	959	571556313	RNA-binding protein 4.1 isoform X6	48	16	2	Carbamidomethylation	39072
492	962	571556291	spidroin-2 isoform X2	44	16	2	Carbamidomethylation	42190
492	992	1477721246	spidroin-2 isoform X1	43	16	2	Carbamidomethylation	43121
492	993	1477721251	spidroin-2 isoform X1	43	16	2	Carbamidomethylation	43121
492	994	66516797	spidroin-2 isoform X1	43	16	2	Carbamidomethylation	43121
290	2034	94158810	odorant binding protein 13 precursor	71	16	16	Carbamidomethylation; Oxidation (M)	15105
507	1464	571528875	uncharacterized protein LOC725148	54	13	13	Carbamidomethylation	33953
507	1465	571528871	uncharacterized protein LOC725148	54	13	13	Carbamidomethylation	33953
408	1214	66559310	60S acidic ribosomal protein P0	52	15	15	Carbamidomethylation	34415
617	2181	571575472	nuclease-sensitive element-binding protein 1 isoform X3	45	11	11		28023
437	1906	571514041	troponin I isoform X18	43	14	2		23688
375	1232	571577147	60S ribosomal protein L10	55	14	14	Carbamidomethylation	25055
375	1233	571577143	60S ribosomal protein L10	55	14	14	Carbamidomethylation	25055
655	1340	328791498	dihydrolipoyllysine-residue acetyltransferase component of pyruvate dehydrogenase complex mitochondrial	26	13	13	Carbamidomethylation	66915
447	1960	571575601	cathepsin L1	43	11	11	Carbamidomethylation	38774
432	2567	288872185	cytochrome c oxidase subunit VIb polypeptide 1	97	11	11	Carbamidomethylation	10892
450	1181	1477724672	uncharacterized protein LOC409363	24	14	14	Carbamidomethylation	73220
405	780	66499429	probable medium-chain specific acyl-CoA dehydrogenase mitochondrial	48	17	17	Carbamidomethylation; Oxidation (M)	46520
531	1742	1031999590	nucleobindin-2	25	11	11		63300
326	914	1032000377	proteasome subunit alpha type-1	68	18	18	Carbamidomethylation	30927
699	1388	571521365	sodium/potassium-transporting ATPase subunit beta-2	50	11	10	Carbamidomethylation	36964
275	1102	1032001022	hrp65 protein isoform X1	33	19	19	Carbamidomethylation	64877
275	1103	1032001024	hrp65 protein isoform X2	33	19	19	Carbamidomethylation	63925
288	1417	571514440	Na(+)/H(+) exchange regulatory cofactor NHE-RF1	54	13	13	Carbamidomethylation	28555
288	1418	48129806	Na(+)/H(+) exchange regulatory cofactor NHE-RF1	54	13	13	Carbamidomethylation	28555
415	856	328779079	fumarylacetoacetate hydrolase domain-containing protein 2A isoform X1	55	16	16	Carbamidomethylation	38134
131	418	1477750169	papilin isoform X4	15	32	32	Carbamidomethylation	309259
131	419	1477750173	papilin isoform X6	16	32	32	Carbamidomethylation	302520
131	420	1477750165	papilin isoform X2	15	32	32	Carbamidomethylation	315595
131	421	1477750163	papilin isoform X1	15	32	32	Carbamidomethylation	315720
131	422	1477750171	papilin isoform X5	15	32	32	Carbamidomethylation	308981
578	1746	66524760	uncharacterized protein LOC551078	61	11	11	Carbamidomethylation	23324
334	860	328784994	RNA-binding protein Nova-1 isoform X1	38	17	17	Carbamidomethylation	54274
557	2733	110750766	protein lethal(2)essential for life	54	12	11	Carbamidomethylation	23002
203	524	571576907	26S proteasome regulatory subunit 7	46	22	22	Carbamidomethylation	48457
175	379	1477754989	staphylococcal nuclease domain-containing protein 1	29	22	22	Carbamidomethylation	101018
297	781	66551889	protein disulfide-isomerase A6 homolog	48	18	18	Carbamidomethylation	47196
348	1004	66557640	phosphatidylinositol transfer protein alpha isoform	59	16	16	Carbamidomethylation	31549
545	1272	328788813	ubiquitin carboxyl-terminal hydrolase 14	40	13	13	Carbamidomethylation	56457
586	2842	328793182	NADH dehydrogenase [ubiquinone] iron-sulfur protein 4 mitochondrial	50	9	9	Carbamidomethylation	21642
441	1928	571514011	troponin I isoform X15	44	14	6	Carbamidomethylation	24762
647	1641	339717139	C-type lectin 5 precursor	67	10	9	Carbamidomethylation; Oxidation (M)	25052
390	1243	66551115	eukaryotic initiation factor 4A-I	32	12	11	Carbamidomethylation	48156
335	1931	1032004795	thymosin beta isoform X2	85	16	3	Carbamidomethylation	13972
381	2722	66547447	10 kDa heat shock protein mitochondrial	80	14	14		11403
289	763	66517414	arrestin homolog	53	20	20	Carbamidomethylation	45372
322	1675	1032004791	thymosin beta isoform X1	77	17	4	Carbamidomethylation	18462
322	1676	1032004789	thymosin beta isoform X1	77	17	4	Carbamidomethylation	18462
222	365	571539812	T-complex protein 1 subunit eta	49	25	25	Carbamidomethylation	59935
501	2030	66499585	60S ribosomal protein L17	57	13	13	Carbamidomethylation	21380
158	569	66563290	T-complex protein 1 subunit gamma	36	24	24	Carbamidomethylation	61007
530	1247	296010819	catalase	32	13	13	Carbamidomethylation	57990
530	1248	1477750698	catalase isoform X1	28	13	13	Carbamidomethylation	67622
587	1274	571544251	TAR DNA-binding protein 43 isoform X4	36	12	6	Carbamidomethylation	48120
587	1277	328783809	TAR DNA-binding protein 43 isoform X1	34	12	6	Carbamidomethylation	50585
243	456	66511475	AP-2 complex subunit alpha	23	20	20	Carbamidomethylation	104956
491	1485	1477722080	reticulocalbin-2	41	12	12		37995
411	1234	1477740236	protein tumorous imaginal discs mitochondrial isoform X1	33	15	15	Carbamidomethylation	58076
485	1550	48096676	aminoacylase-1	39	12	12	Carbamidomethylation	45304
429	936	66509032	26S proteasome regulatory subunit 4	37	15	14	Carbamidomethylation	49234
238	795	1477750562	uncharacterized protein LOC113218812 isoform X1	50	17	16	Carbamidomethylation	40963
945	2903	399220300	cuticular protein 4 precursor	80	8	8		13224
585	2160	1477733468	ferritin subunit	46	10	10	Carbamidomethylation	25603
400	1180	328783450	short/branched chain specific acyl-CoA dehydrogenase mitochondrial	41	15	15	Carbamidomethylation	45940
357	571	1477721553	adenylyl cyclase-associated protein 1 isoform X1	27	17	17	Carbamidomethylation	87319
371	836	66546786	inositol-3-phosphate synthase 1-B isoform X1	35	19	19	Carbamidomethylation	57214
650	2517	1477725904	nucleoside diphosphate kinase	54	11	11	Carbamidomethylation; Oxidation (M)	19539
224	906	328788272	solute carrier family 12 member 4 isoform X2	17	20	20	Carbamidomethylation	125038
363	933	66514532	guanine nucleotide-binding protein subunit beta-2	62	16	15	Carbamidomethylation	38094
512	1455	328786330	saccharopine dehydrogenase-like oxidoreductase	22	12	11	Carbamidomethylation	78098
622	1972	571503975	uncharacterized protein LOC408592 isoform X1	28	11	11	Carbamidomethylation	44160
622	1973	571503978	uncharacterized protein LOC408592 isoform X1	28	11	11	Carbamidomethylation	44160
445	2483	94158822	odorant binding protein 14 precursor	67	14	14	Carbamidomethylation	15201
1216	3610	571572286	vesicle-associated membrane protein 2 isoform X6	41	6	6		13092
1216	3611	571572282	vesicle-associated membrane protein 2 isoform X6	41	6	6		13092
1216	3612	1477732866	vesicle-associated membrane protein 2 isoform X5	40	6	6		13377
1216	3613	1477732862	vesicle-associated membrane protein 2 isoform X5	40	6	6		13377
1216	3614	1477732864	vesicle-associated membrane protein 2 isoform X5	40	6	6		13377
1216	3615	571572278	synaptobrevin-1 isoform X4	38	6	6		13662
1216	3616	1477732859	synaptobrevin-1 isoform X3	38	6	6		13947
1216	3619	571572274	vesicle-associated membrane protein 2 isoform X2	26	6	6		18996
1216	3620	1477732855	vesicle-associated membrane protein 2 isoform X1	26	6	6		19281
406	895	1032005511	26S proteasome regulatory subunit 8	45	14	13	Carbamidomethylation	45763
406	896	571558772	26S proteasome regulatory subunit 8	45	14	13	Carbamidomethylation	45763
406	897	571558776	26S proteasome regulatory subunit 8	45	14	13	Carbamidomethylation	45763
406	898	571558766	26S proteasome regulatory subunit 8	45	14	13	Carbamidomethylation	45763
618	2491	571574656	complexin isoform X2	51	9	9		15021
618	2526	328783290	complexin isoform X1	46	9	9		16450
402	1715	571547971	40S ribosomal protein S8 isoform X1	61	14	14	Carbamidomethylation	23902
550	2882	328786065	glutaredoxin-C4 isoform X2	90	11	11	Carbamidomethylation	10942
550	2883	110764555	glutaredoxin-C4 isoform X2	90	11	11	Carbamidomethylation	10942
320	1106	66554156	ATP synthase subunit gamma mitochondrial	54	18	18	Carbamidomethylation	32827
152	589	1477736700	uncharacterized protein LOC409655 isoform X17	5	22	22	Carbamidomethylation	618055
152	590	1477736693	uncharacterized protein LOC409655 isoform X14	5	22	22	Carbamidomethylation	619650
152	591	1477736691	uncharacterized protein LOC409655 isoform X13	5	22	22	Carbamidomethylation	619905
152	592	1477736681	uncharacterized protein LOC409655 isoform X9	5	22	22	Carbamidomethylation	623638
152	594	1477736695	uncharacterized protein LOC409655 isoform X15	5	22	22	Carbamidomethylation	619450
152	595	1477736688	uncharacterized protein LOC409655 isoform X12	5	22	22	Carbamidomethylation	621045
152	596	1477736686	uncharacterized protein LOC409655 isoform X11	5	22	22	Carbamidomethylation	621300
152	599	1477736676	uncharacterized protein LOC409655 isoform X7	5	22	22	Carbamidomethylation	624135
152	600	1477736674	uncharacterized protein LOC409655 isoform X6	5	22	22	Carbamidomethylation	623854
152	601	1477736671	uncharacterized protein LOC409655 isoform X5	5	22	22	Carbamidomethylation	624299
152	602	1477736669	uncharacterized protein LOC409655 isoform X4	5	22	22	Carbamidomethylation	624386
152	603	1477736666	uncharacterized protein LOC409655 isoform X3	5	22	22	Carbamidomethylation	624755
152	604	1477736664	uncharacterized protein LOC409655 isoform X2	5	22	22	Carbamidomethylation	625193
152	605	1477736661	uncharacterized protein LOC409655 isoform X1	5	22	22	Carbamidomethylation	625449
152	609	1477736678	uncharacterized protein LOC409655 isoform X8	5	22	22	Carbamidomethylation	623769
599	1757	66550828	NECAP-like protein CG9132 isoform X1	49	11	11	Carbamidomethylation	27299
324	873	110751295	rab GDP dissociation inhibitor beta	45	18	17	Carbamidomethylation	49787
377	1895	571511696	neuromodulin isoform X1	47	15	15	Carbamidomethylation; Oxidation (M)	23848
300	2117	571565086	calmodulin	74	15	15	Oxidation (M)	16811
559	1463	48106137	ruvB-like 1	34	12	12		50079
373	1256	328778689	probable enoyl-CoA hydratase mitochondrial	49	15	15	Oxidation (M)	32518
669	2046	1477748159	proteasome subunit alpha type-4-like	47	8	8	Carbamidomethylation	28871
708	2871	1032018972	microtubule-associated protein Jupiter isoform X2	45	10	10		25007
708	2872	328779806	microtubule-associated protein Jupiter isoform X1	43	10	10		26182
386	1091	1477735650	tyrosine-protein phosphatase 69D	12	12	12	Carbamidomethylation	164186
299	711	1032008644	protein l(2)37Cc	79	17	17		30011
299	712	571567070	protein l(2)37Cc	79	17	17		30011
299	713	571567066	protein l(2)37Cc	79	17	17		30011
70	411	1477741398	uncharacterized protein LOC408677 isoform X6	11	34	33		483857
70	412	1477741396	uncharacterized protein LOC408677 isoform X5	11	34	33		487465
70	413	1477741394	titin isoform X4	11	34	33		494616
70	414	1477741390	uncharacterized protein LOC408677 isoform X2	10	34	33		505424
70	415	1477741392	uncharacterized protein LOC408677 isoform X3	11	34	33		501860
70	416	1477741388	titin isoform X1	10	34	33		512668
414	1548	48095204	sodium/potassium-transporting ATPase subunit beta-2	53	14	13	Carbamidomethylation	35986
393	1539	48129583	tropomyosin-2	40	16	16	Carbamidomethylation	32898
393	1540	571532587	tropomyosin-2	40	16	16	Carbamidomethylation	32898
431	1566	1477741213	uncharacterized protein LOC408695	45	14	14	Carbamidomethylation	37990
625	1888	66551610	sorting nexin-12	72	12	12	Carbamidomethylation	19008
256	2954	328782037	cytochrome b-c1 complex subunit 7	63	11	11	Oxidation (M)	13508
528	1244	571540312	TOM1-like protein 2 isoform X2	32	14	13	Carbamidomethylation	56405
528	1245	328788965	TOM1-like protein 2 isoform X1	31	14	13	Carbamidomethylation	58468
241	430	1477761201	glycerol-3-phosphate dehydrogenase [NAD(+)] cytoplasmic	66	19	19	Carbamidomethylation	39754
268	491	571575167	NADP-dependent malic enzyme isoform X1	44	22	22	Carbamidomethylation	69763
287	2163	48104864	NADH dehydrogenase [ubiquinone] 1 alpha subcomplex subunit 8	56	12	12	Carbamidomethylation	20244
413	1507	1477748963	dihydrolipoyllysine-residue succinyltransferase component of 2-oxoglutarate dehydrogenase complex mitochondrial isoform X2	31	12	12	Carbamidomethylation; Oxidation (M)	46501
413	1508	1477748960	dihydrolipoyllysine-residue succinyltransferase component of 2-oxoglutarate dehydrogenase complex mitochondrial isoform X1	26	12	12	Carbamidomethylation; Oxidation (M)	55454
470	2049	571574169	TPPP family protein CG45057	45	14	14	Carbamidomethylation	25577
470	2050	571574175	TPPP family protein CG45057	45	14	14	Carbamidomethylation	25577
470	2051	571574173	TPPP family protein CG45057	45	14	14	Carbamidomethylation	25577
470	2052	1477734913	TPPP family protein CG45057	45	14	14	Carbamidomethylation	25577
301	650	201023355	protein kinase C	34	19	19	Carbamidomethylation	76988
457	1349	571547469	heterogeneous nuclear ribonucleoprotein A1 A2/B1 homolog isoform X1	49	14	14	Carbamidomethylation	39322
457	1350	571547473	heterogeneous nuclear ribonucleoprotein A1 A2/B1 homolog isoform X1	49	14	14	Carbamidomethylation	39322
426	915	571554547	PDZ and LIM domain protein 3 isoform X1	43	14	3	Carbamidomethylation	39910
426	916	110760326	PDZ and LIM domain protein 3 isoform X1	43	14	3	Carbamidomethylation	39910
426	917	1477723523	PDZ and LIM domain protein 3 isoform X1	43	14	3	Carbamidomethylation	39910
303	1316	48105889	60S ribosomal protein L7a	51	17	17	Carbamidomethylation	30370
313	869	1477760045	septin-4 isoform X3	52	17	17	Carbamidomethylation	41519
313	870	1477760042	septin-2 isoform X2	49	17	17	Carbamidomethylation	44373
313	871	1477760039	septin-2 isoform X1	48	17	17	Carbamidomethylation	44987
279	1229	571527600	dnaJ protein homolog 1	41	14	14	Carbamidomethylation	39109
364	655	571563710	NADP-dependent malic enzyme isoform X2	34	16	16	Carbamidomethylation	67396
364	656	328778238	NADP-dependent malic enzyme isoform X1	32	16	16	Carbamidomethylation	71284
341	1198	571511334	homer protein homolog 2 isoform X2	41	16	16		43054
341	1199	328778117	homer protein homolog 1 isoform X1	38	16	16		46479
863	3287	571563894	myotrophin	78	8	8	Carbamidomethylation	13781
777	2506	972123036	troponin C type IIIa	56	10	10	Carbamidomethylation	17299
782	2772	571566111	myosin-2 essential light chain isoform X4	64	8	8		16123
782	2773	571566103	myosin-2 essential light chain isoform X4	64	8	8		16123
782	2774	571566107	myosin-2 essential light chain isoform X4	64	8	8		16123
782	2775	571566099	myosin-2 essential light chain isoform X3	62	8	8		16540
782	2776	571566097	myosin-2 essential light chain isoform X2	59	8	8		17251
782	2777	571566094	myosin-2 essential light chain isoform X1	59	8	8		17569
442	1649	66516926	60S ribosomal protein L8	44	14	14	Carbamidomethylation	28113
292	1176	571539203	moesin/ezrin/radixin homolog 1 isoform X3	24	15	15	Carbamidomethylation	67717
292	1178	571539199	moesin/ezrin/radixin homolog 1 isoform X2	24	15	15	Carbamidomethylation	67948
292	1179	571539175	moesin/ezrin/radixin homolog 1 isoform X1	23	15	15	Carbamidomethylation	68920
141	417	1477759883	inaD-like protein	15	33	33	Carbamidomethylation	299643
394	2225	571563419	myosin regulatory light chain 2	58	12	12	Oxidation (M)	23545
819	2323	1032010648	40S ribosomal protein SA	34	9	9	Carbamidomethylation	33765
835	3149	66529931	V-type proton ATPase subunit F	80	9	9	Carbamidomethylation	13745
588	2372	48104474	NADH dehydrogenase [ubiquinone] iron-sulfur protein 6 mitochondrial	69	11	11	Carbamidomethylation	14013
193	792	110749420	AFG3-like protein 2	33	23	23	Carbamidomethylation	91106
629	1991	1477728367	proteasome subunit beta type-6	43	10	10	Carbamidomethylation	25090
250	1275	571548580	microtubule-associated protein RP/EB family member 1 isoform X2	60	20	7	Carbamidomethylation	31981
225	659	1032001514	proline dehydrogenase 1 mitochondrial	37	22	22	Carbamidomethylation; Oxidation (M)	71361
549	1881	66499272	uncharacterized protein LOC552650	74	13	13	Carbamidomethylation; Oxidation (M)	24825
389	1084	66515288	eukaryotic translation initiation factor 5	37	17	17	Carbamidomethylation	50939
389	1085	571550203	eukaryotic translation initiation factor 5	37	17	17	Carbamidomethylation	50939
430	1293	66520256	electron transfer flavoprotein subunit beta	55	13	13	Carbamidomethylation; Oxidation (M)	27581
762	4153	399220302	cuticular protein 5	33	8	8		23027
427	1542	1477762049	dynein assembly factor 5 axonemal isoform X2	13	16	16	Carbamidomethylation	120064
427	1547	1032029865	rho GDP-dissociation inhibitor 2 isoform X1	68	16	16	Carbamidomethylation	23264
458	1557	571528252	ras-related protein Rab-1A	67	12	10	Carbamidomethylation	23108
271	884	1477724563	dihydrolipoyllysine-residue acetyltransferase component of pyruvate dehydrogenase complex mitochondrial	43	17	17	Carbamidomethylation; Oxidation (M)	54385
487	1721	66565249	elongation factor 1-beta'	63	12	12		24615
605	1393	1477723597	carbonyl reductase [NADPH] 1-like	53	11	11	Carbamidomethylation	30911
327	891	1477741205	MAP7 domain-containing protein 1 isoform X38	16	16	2	Carbamidomethylation	127279
327	902	1477741139	histone-lysine N-methyltransferase H3 lysine-79 specific isoform X5	14	16	2	Carbamidomethylation	137665
327	905	1477741135	inner centromere protein isoform X3	14	16	2	Carbamidomethylation	138352
295	1201	1477744582	succinate--CoA ligase [ADP/GDP-forming] subunit alpha mitochondrial isoform X2	41	14	14	Carbamidomethylation	35334
295	1202	1477744580	succinate--CoA ligase [ADP/GDP-forming] subunit alpha mitochondrial isoform X1	41	14	14	Carbamidomethylation	36009
291	1095	571515506	arylsulfatase B	30	19	18	Carbamidomethylation	61106
724	2221	58585212	yellow-f precursor	30	10	10		47728
620	1621	66534614	NADH dehydrogenase [ubiquinone] flavoprotein 2 mitochondrial	53	10	10	Carbamidomethylation	27387
523	640	328781475	cytoplasmic protein NCK1 isoform X2	55	16	16	Carbamidomethylation	44192
523	641	571500917	cytoplasmic protein NCK1 isoform X1	55	16	16	Carbamidomethylation	44202
523	642	571500920	cytoplasmic protein NCK1 isoform X1	55	16	16	Carbamidomethylation	44202
943	3056	328777202	14 kDa phosphohistidine phosphatase	51	7	7		17213
994	1982	1032028257	twinfilin isoform X1	38	9	2		39801
994	1983	571541896	twinfilin isoform X1	38	9	2		39801
994	1984	1477757171	twinfilin isoform X1	38	9	2		39801
439	1164	224809489	synaptotagmin 1	34	15	15	Carbamidomethylation	48866
439	1165	1477713692	synaptotagmin 1 isoform X1	34	15	15	Carbamidomethylation	48866
439	1166	1477713694	synaptotagmin 1 isoform X1	34	15	15	Carbamidomethylation	48866
439	1167	1477713696	synaptotagmin 1 isoform X1	34	15	15	Carbamidomethylation	48866
439	1168	1477713698	synaptotagmin 1 isoform X2	34	15	15	Carbamidomethylation	48639
398	1147	160425209	hexamerin 70a precursor	28	20	20		81460
403	940	1477760085	guanine nucleotide-binding protein G(o) subunit alpha	49	14	12	Carbamidomethylation	40471
403	941	1477760082	guanine nucleotide-binding protein G(o) subunit alpha	49	14	12	Carbamidomethylation	40471
469	1990	66533332	mesencephalic astrocyte-derived neurotrophic factor homolog	50	17	17	Carbamidomethylation	20068
601	2044	1477751746	transcription factor BTF3 homolog 4	72	10	10	Carbamidomethylation	20027
285	879	66507594	trifunctional enzyme subunit beta mitochondrial	36	18	18		50918
580	1586	328778152	plasminogen activator inhibitor 1 RNA-binding protein isoform X1	31	12	12		47011
619	1952	1477759232	muscle-specific protein 20	61	13	13	Carbamidomethylation	20406
652	1713	48094341	myophilin	65	11	10	Carbamidomethylation	20826
1662	3721	571503469	cytochrome b5 isoform X2	54	4	4	Carbamidomethylation	15593
1662	3722	48138794	cytochrome b5 isoform X1	53	4	4	Carbamidomethylation	15783
541	2575	1477747204	eukaryotic translation initiation factor 5A	54	11	11	Carbamidomethylation	17592
541	2576	1477747207	eukaryotic translation initiation factor 5A	54	11	11	Carbamidomethylation	17592
698	2035	1032012727	glutaredoxin 3	43	11	11		25352
231	510	1477741020	uncharacterized protein LOC724299 isoform X4	16	18	18	Carbamidomethylation	176795
231	511	1477741018	uncharacterized protein LOC724299 isoform X3	15	18	18	Carbamidomethylation	179362
231	512	1477741016	uncharacterized protein LOC724299 isoform X2	15	18	18	Carbamidomethylation	180029
231	513	1477741012	uncharacterized protein LOC724299 isoform X1	15	18	18	Carbamidomethylation	180329
231	514	1477741014	uncharacterized protein LOC724299 isoform X1	15	18	18	Carbamidomethylation	180329
231	515	1477741010	uncharacterized protein LOC724299 isoform X1	15	18	18	Carbamidomethylation	180329
546	1466	66535729	signal transducing adapter molecule 1	31	14	14		59780
484	1162	1477741209	acetyl-CoA acetyltransferase cytosolic	53	14	13	Carbamidomethylation	41480
561	1397	1477759529	tropomodulin isoform X2	30	12	12	Carbamidomethylation	49773
561	1398	571547743	tropomodulin isoform X2	30	12	12	Carbamidomethylation	49773
561	1399	1477759527	tropomodulin isoform X2	30	12	12	Carbamidomethylation	49773
659	1643	66522335	26S proteasome non-ATPase regulatory subunit 7	39	9	9	Carbamidomethylation	36454
496	858	571546156	UTP--glucose-1-phosphate uridylyltransferase isoform X3	32	15	15	Carbamidomethylation	57501
496	859	328789193	UTP--glucose-1-phosphate uridylyltransferase isoform X2	32	15	15	Carbamidomethylation	57723
538	1994	328791749	histone H1	39	13	13		23590
525	1591	571533438	UMP-CMP kinase isoform X2	65	14	14	Carbamidomethylation	22522
525	1592	571533434	UMP-CMP kinase isoform X2	65	14	14	Carbamidomethylation	22522
525	1593	1032024195	UMP-CMP kinase isoform X1	61	14	14	Carbamidomethylation	24114
338	1115	1032011933	LOW QUALITY PROTEIN: probable tRNA (guanine(26)-N(2))-dimethyltransferase	19	16	14	Carbamidomethylation	94505
502	2568	1032001797	60S ribosomal protein L14 isoform X2	52	12	12		17506
502	2569	571500903	60S ribosomal protein L14 isoform X1	52	12	12		17506
460	1380	66566113	60S ribosomal protein L3	34	14	14	Carbamidomethylation	47265
443	991	1477726763	NADH dehydrogenase [ubiquinone] flavoprotein 1 mitochondrial	43	16	16	Carbamidomethylation	52698
499	1554	1477715089	proteasome subunit alpha type-6	48	13	13	Carbamidomethylation	27486
499	1555	1477715092	proteasome subunit alpha type-6-like	48	13	13	Carbamidomethylation	27486
627	2744	66534766	cytochrome c oxidase subunit 5B mitochondrial	72	10	10	Carbamidomethylation	13939
670	2243	66519842	proteasome subunit beta type-7	41	11	11	Carbamidomethylation	30306
417	960	1477756848	uncharacterized protein LOC411277 isoform X21	8	14	14		281627
417	961	1477756842	uncharacterized protein LOC411277 isoform X19	8	14	14		292517
417	972	1477756836	uncharacterized protein LOC411277 isoform X17	7	14	14		294744
417	973	1477756830	uncharacterized protein LOC411277 isoform X15	7	14	14		297924
417	974	1477756828	uncharacterized protein LOC411277 isoform X14	7	14	14		299002
417	975	1477756823	uncharacterized protein LOC411277 isoform X12	7	14	14		300151
417	976	1477756820	uncharacterized protein LOC411277 isoform X11	7	14	14		301965
417	977	1477756818	uncharacterized protein LOC411277 isoform X10	7	14	14		302182
417	978	1477756815	uncharacterized protein LOC411277 isoform X9	7	14	14		302648
417	979	1477756812	uncharacterized protein LOC411277 isoform X8	7	14	14		302563
417	980	1477756809	uncharacterized protein LOC411277 isoform X7	7	14	14		303336
417	981	1477756806	uncharacterized protein LOC411277 isoform X6	7	14	14		303504
417	982	1477756833	uncharacterized protein LOC411277 isoform X16	7	14	14		294599
417	983	1477756803	uncharacterized protein LOC411277 isoform X5	7	14	14		303726
417	984	1477756797	uncharacterized protein LOC411277 isoform X3	7	14	14		303937
417	985	1477756800	uncharacterized protein LOC411277 isoform X4	7	14	14		303975
417	986	1477756795	uncharacterized protein LOC411277 isoform X2	7	14	14		304421
417	987	1477756786	uncharacterized protein LOC411277 isoform X1	7	14	14		304409
417	988	1477756789	uncharacterized protein LOC411277 isoform X1	7	14	14		304409
417	989	1477756792	uncharacterized protein LOC411277 isoform X1	7	14	14		304409
420	825	1477737265	neural-cadherin isoform X2	19	15	2	Carbamidomethylation	131151
509	2687	110765226	60S acidic ribosomal protein P2	81	10	10	Oxidation (M)	12000
581	1407	571528028	protein SEC13 homolog	47	12	12	Carbamidomethylation	34306
581	1408	110756630	protein SEC13 homolog	47	12	12	Carbamidomethylation	34306
273	827	1477743186	putative glutamate synthase [NADPH] isoform X2	11	16	16	Carbamidomethylation	229641
273	828	1477743178	putative glutamate synthase [NADPH] isoform X1	11	16	16	Carbamidomethylation	229772
273	829	1477743184	putative glutamate synthase [NADPH] isoform X1	11	16	16	Carbamidomethylation	229772
273	830	1477743182	putative glutamate synthase [NADPH] isoform X1	11	16	16	Carbamidomethylation	229772
273	831	1477743180	putative glutamate synthase [NADPH] isoform X1	11	16	16	Carbamidomethylation	229772
648	2054	66558956	60S ribosomal protein L23	69	9	9	Carbamidomethylation	14807
336	814	1477745764	collagen alpha-1(I) chain	13	19	19	Carbamidomethylation; Oxidation (M)	148237
385	969	328782499	prosaposin isoform X1	20	17	17	Carbamidomethylation	100100
385	970	571523743	prosaposin isoform X1	20	17	17	Carbamidomethylation	100100
385	971	571523747	prosaposin isoform X2	20	17	17	Carbamidomethylation	99728
542	1200	335892823	hsp90 co-chaperone Cdc37	42	15	15	Carbamidomethylation	43339
593	1981	1477714076	zinc finger CCCH domain-containing protein 11A	16	10	10	Carbamidomethylation	65162
778	3018	571578195	cytochrome c oxidase subunit 4 isoform 1 mitochondrial	42	9	9		19123
532	1313	571567945	cysteine desulfurase mitochondrial isoform X2	37	11	11	Carbamidomethylation; Oxidation (M)	46997
451	1717	48138819	vesicle-associated membrane protein-associated protein B	48	14	14	Carbamidomethylation	28084
365	903	110755553	aspartate aminotransferase mitochondrial	46	18	18	Carbamidomethylation	48049
343	543	571549030	glycogen phosphorylase	23	17	17	Carbamidomethylation	97329
438	566	66499293	glucose-6-phosphate isomerase	37	18	18	Carbamidomethylation	62968
730	1760	1032027406	ras-related protein Rab-3 isoform X2	45	9	7	Carbamidomethylation	25141
730	1761	1032027410	ras-related protein Rab-3 isoform X2	45	9	7	Carbamidomethylation	25141
730	1762	571545690	ras-related protein Rab-3 isoform X2	45	9	7	Carbamidomethylation	25141
730	1763	571545688	ras-related protein Rab-3 isoform X2	45	9	7	Carbamidomethylation	25141
730	1764	1032027408	ras-related protein Rab-3 isoform X2	45	9	7	Carbamidomethylation	25141
730	1819	66514595	ras-related protein Rab-3 isoform X1	37	9	7	Carbamidomethylation	30615
540	1748	328790489	26S proteasome non-ATPase regulatory subunit 10	53	13	13	Carbamidomethylation	24778
598	1549	1477752797	septin-2 isoform X1	29	12	12	Carbamidomethylation	47625
242	899	328780564	KH domain-containing RNA-binding signal transduction-associated protein 2 isoform X1	42	18	18		45314
1397	2760	66556512	serine/threonine-protein phosphatase 2A catalytic subunit alpha isoform	31	7	5	Carbamidomethylation	35443
596	943	1477761958	protein bicaudal D isoform X2	20	13	11	Carbamidomethylation	89177
596	944	1477761955	protein bicaudal D isoform X1	19	13	11	Carbamidomethylation	90012
596	945	1477761963	protein bicaudal D isoform X3	20	13	11	Carbamidomethylation	87880
419	1173	1477758096	RILP-like protein homolog isoform X2	42	15	15	Carbamidomethylation	44217
563	1560	571546058	heterogeneous nuclear ribonucleoprotein H	33	10	10	Carbamidomethylation	44380
563	1561	571546054	heterogeneous nuclear ribonucleoprotein H	33	10	10	Carbamidomethylation	44380
529	1537	295842197	glutathione peroxidase-like 1	79	14	14	Carbamidomethylation	19157
529	1538	295842195	glutathione peroxidase-like 1	79	14	14	Carbamidomethylation	19157
529	1541	571506123	glutathione peroxidase-like 1 isoform X1	70	14	14	Carbamidomethylation	21785
524	1094	328785044	prohibitin-2	42	13	13	Carbamidomethylation	39478
308	794	328782596	succinate-semialdehyde dehydrogenase mitochondrial	32	18	18	Carbamidomethylation	55679
551	1600	571537200	protein lin-7 homolog C	66	13	13	Carbamidomethylation	21794
551	1601	1032024349	protein lin-7 homolog C	66	13	13	Carbamidomethylation	21794
409	1452	571540213	hydroxyacylglutathione hydrolase mitochondrial isoform X4	47	14	14	Carbamidomethylation	34558
409	1456	1477755008	hydroxyacylglutathione hydrolase mitochondrial isoform X2	26	14	14	Carbamidomethylation	60950
409	1462	1477755005	uncharacterized protein LOC552568 isoform X1	25	14	14	Carbamidomethylation	63777
409	1480	571540217	hydroxyacylglutathione hydrolase mitochondrial isoform X5	55	14	14	Carbamidomethylation	29065
1153	2857	147902613	profilin	73	6	6	Carbamidomethylation	13803
1153	2858	148231752	profilin	73	6	6	Carbamidomethylation	13803
433	1743	110767080	40S ribosomal protein S6	39	15	15	Carbamidomethylation	28896
673	2037	1031998057	ras-like GTP-binding protein Rho1 isoform X3	45	12	12	Carbamidomethylation	23187
673	2038	1031998055	ras-like GTP-binding protein Rho1 isoform X3	45	12	12	Carbamidomethylation	23187
673	2039	1031998053	ras-like GTP-binding protein Rho1 isoform X3	45	12	12	Carbamidomethylation	23187
673	2040	1477715212	ras-like GTP-binding protein Rho1 isoform X2	41	12	12	Carbamidomethylation	25346
673	2041	1031998049	ras-like GTP-binding protein Rho1 isoform X2	41	12	12	Carbamidomethylation	25346
673	2042	1031998051	ras-like GTP-binding protein Rho1 isoform X2	41	12	12	Carbamidomethylation	25346
673	2147	1031998047	ras-like GTP-binding protein Rho1 isoform X1	43	12	12	Carbamidomethylation	23869
602	1628	1477753545	protein lingerer isoform X6	14	10	10		114907
602	1632	1477753542	protein lingerer isoform X5	14	10	10		119032
602	1633	1477753540	protein lingerer isoform X4	14	10	10		119447
602	1634	1477753538	protein lingerer isoform X3	14	10	10		119894
602	1635	1477753535	protein lingerer isoform X3	14	10	10		119894
602	1636	1477753533	protein lingerer isoform X2	14	10	10		120306
602	1637	1477753526	protein lingerer isoform X1	14	10	10		120434
602	1638	1477753528	protein lingerer isoform X1	14	10	10		120434
602	1639	1477753530	protein lingerer isoform X1	14	10	10		120434
602	1640	1477753523	protein lingerer isoform X1	14	10	10		120434
504	1932	1477750560	golgin subfamily A member 6-like protein 22	23	12	12		53728
66	731	1477745846	uncharacterized protein LOC408779 isoform X26	5	32	32	Carbamidomethylation; Oxidation (M)	920229
66	732	1477745842	uncharacterized protein LOC408779 isoform X24	5	32	32	Carbamidomethylation; Oxidation (M)	921077
66	733	1477745828	microtubule-actin cross-linking factor 1 isoform X17	5	32	32	Carbamidomethylation; Oxidation (M)	924586
66	734	1477745822	microtubule-actin cross-linking factor 1 isoform X14	5	32	32	Carbamidomethylation; Oxidation (M)	925262
66	735	1477745852	microtubule-actin cross-linking factor 1 isoform X29	5	32	32	Carbamidomethylation; Oxidation (M)	921645
66	736	1477745850	microtubule-actin cross-linking factor 1 isoform X28	5	32	32	Carbamidomethylation; Oxidation (M)	921796
66	737	1477745848	microtubule-actin cross-linking factor 1 isoform X27	5	32	32	Carbamidomethylation; Oxidation (M)	921477
66	738	1477745844	microtubule-actin cross-linking factor 1 isoform X25	5	32	32	Carbamidomethylation; Oxidation (M)	922372
66	739	1477745840	microtubule-actin cross-linking factor 1 isoform X23	5	32	32	Carbamidomethylation; Oxidation (M)	922515
66	740	1477745864	microtubule-actin cross-linking factor 1 isoform X35	5	32	32	Carbamidomethylation; Oxidation (M)	923057
66	741	1477745838	microtubule-actin cross-linking factor 1 isoform X22	5	32	32	Carbamidomethylation; Oxidation (M)	923781
66	742	1477745836	microtubule-actin cross-linking factor 1 isoform X21	5	32	32	Carbamidomethylation; Oxidation (M)	923809
66	743	1477745834	microtubule-actin cross-linking factor 1 isoform X20	5	32	32	Carbamidomethylation; Oxidation (M)	923376
66	744	1477745832	microtubule-actin cross-linking factor 1 isoform X19	5	32	32	Carbamidomethylation; Oxidation (M)	924359
66	745	1477745830	microtubule-actin cross-linking factor 1 isoform X18	5	32	32	Carbamidomethylation; Oxidation (M)	924077
66	746	1477745826	microtubule-actin cross-linking factor 1 isoform X16	5	32	32	Carbamidomethylation; Oxidation (M)	924648
66	747	1477745824	microtubule-actin cross-linking factor 1 isoform X15	5	32	32	Carbamidomethylation; Oxidation (M)	924938
66	748	1477745820	microtubule-actin cross-linking factor 1 isoform X13	5	32	32	Carbamidomethylation; Oxidation (M)	925794
66	749	1477745818	microtubule-actin cross-linking factor 1 isoform X12	5	32	32	Carbamidomethylation; Oxidation (M)	925527
66	750	1477745816	microtubule-actin cross-linking factor 1 isoform X11	5	32	32	Carbamidomethylation; Oxidation (M)	925944
66	751	1477745814	microtubule-actin cross-linking factor 1 isoform X10	5	32	32	Carbamidomethylation; Oxidation (M)	926255
66	752	1477745810	microtubule-actin cross-linking factor 1 isoform X8	5	32	32	Carbamidomethylation; Oxidation (M)	927110
66	753	1477745812	microtubule-actin cross-linking factor 1 isoform X9	5	32	32	Carbamidomethylation; Oxidation (M)	926825
66	754	1477745806	microtubule-actin cross-linking factor 1 isoform X6	5	32	32	Carbamidomethylation; Oxidation (M)	927115
66	755	1477745808	microtubule-actin cross-linking factor 1 isoform X7	5	32	32	Carbamidomethylation; Oxidation (M)	927097
66	756	1477745804	microtubule-actin cross-linking factor 1 isoform X5	5	32	32	Carbamidomethylation; Oxidation (M)	927244
66	757	1477745802	microtubule-actin cross-linking factor 1 isoform X4	5	32	32	Carbamidomethylation; Oxidation (M)	927500
66	758	1477745800	microtubule-actin cross-linking factor 1 isoform X3	5	32	32	Carbamidomethylation; Oxidation (M)	927744
66	759	1477745798	uncharacterized protein LOC408779 isoform X2	5	32	32	Carbamidomethylation; Oxidation (M)	927667
66	760	1477745792	microtubule-actin cross-linking factor 1 isoform X1	5	32	32	Carbamidomethylation; Oxidation (M)	927957
66	761	1477745794	microtubule-actin cross-linking factor 1 isoform X1	5	32	32	Carbamidomethylation; Oxidation (M)	927957
66	762	1477745796	microtubule-actin cross-linking factor 1 isoform X1	5	32	32	Carbamidomethylation; Oxidation (M)	927957
539	1702	571527109	NSFL1 cofactor p47 isoform X1	36	11	11		43056
539	1719	1477750156	NSFL1 cofactor p47 isoform X2	45	11	11		34373
539	1720	1477750158	NSFL1 cofactor p47 isoform X2	45	11	11		34373
869	2336	1477722904	uncharacterized protein LOC724838	10	5	5	Carbamidomethylation	86702
307	570	335892843	dolichyl-diphosphooligosaccharide--protein glycosyltransferase subunit 1	37	22	21		70472
513	1170	58585108	major royal jelly protein 2 precursor	33	14	10	Carbamidomethylation; Oxidation (M)	51074
709	1587	1477753757	SPARC	47	12	12	Carbamidomethylation	35386
709	1588	1477753755	SPARC	47	12	12	Carbamidomethylation	35386
312	560	571508698	26S proteasome regulatory subunit 10B	52	19	19	Carbamidomethylation	44487
661	1584	571559515	elongation factor Ts mitochondrial	45	11	11	Carbamidomethylation	34049
536	1129	571566413	obg-like ATPase 1 isoform X1	49	13	13	Carbamidomethylation	44597
536	1130	1477730215	obg-like ATPase 1 isoform X1	49	13	13	Carbamidomethylation	44597
536	1131	1032008338	obg-like ATPase 1 isoform X1	49	13	13	Carbamidomethylation	44597
569	1781	66530240	isocitrate dehydrogenase [NAD] subunit beta mitochondrial	33	11	11	Carbamidomethylation	40954
700	1567	66534191	probable histone-binding protein Caf1 isoform X2	40	12	11	Carbamidomethylation	48175
270	1073	48103127	40S ribosomal protein S2	58	19	19	Carbamidomethylation	30332
353	1226	1477741759	succinate dehydrogenase [ubiquinone] iron-sulfur subunit mitochondrial	48	16	16	Carbamidomethylation	31542
395	789	66519936	trifunctional enzyme subunit alpha mitochondrial	26	17	17	Carbamidomethylation	84334
872	2016	66506397	UBX domain-containing protein 1	27	8	8		36409
555	1361	1477745773	lysosomal alpha-mannosidase isoform X2	15	13	13		116165
555	1362	1477745771	lysosomal alpha-mannosidase isoform X1	15	13	13		116259
508	1241	1477741814	protein artichoke	23	14	14	Carbamidomethylation	75706
508	1242	1032018190	protein artichoke	23	14	14	Carbamidomethylation	75706
731	1824	328785112	proteasome subunit beta type-4	42	10	10	Carbamidomethylation	30057
589	1974	1477751755	putative peptidyl-prolyl cis-trans isomerase dodo	81	11	11	Carbamidomethylation	18023
671	1471	571558147	serine hydroxymethyltransferase cytosolic isoform X2	30	12	12	Carbamidomethylation	58625
671	1472	571558143	serine hydroxymethyltransferase cytosolic isoform X1	29	12	12	Carbamidomethylation	61232
489	844	1477733516	liprin-alpha-1 isoform X9	16	16	16	Carbamidomethylation	139196
489	845	1477733514	liprin-alpha-1 isoform X8	16	16	16	Carbamidomethylation	140851
489	846	1477733512	liprin-alpha-1 isoform X7	16	16	16	Carbamidomethylation	141686
489	847	1477733510	liprin-alpha-1 isoform X6	16	16	16	Carbamidomethylation	141773
489	848	1477733508	liprin-alpha-1 isoform X5	16	16	16	Carbamidomethylation	142549
489	849	1477733506	liprin-alpha-1 isoform X4	16	16	16	Carbamidomethylation	142677
489	850	1477733504	liprin-alpha-1 isoform X3	16	16	16	Carbamidomethylation	143300
489	851	1477733502	liprin-alpha-1 isoform X2	16	16	16	Carbamidomethylation	143341
489	852	1477733500	liprin-alpha-1 isoform X1	16	16	16	Carbamidomethylation	143428
367	838	1477714787	transport and Golgi organization protein 1 isoform X4	16	15	15	Carbamidomethylation	151342
367	839	1477714783	transport and Golgi organization protein 1 isoform X3	16	15	15	Carbamidomethylation	151896
547	1487	110764289	calcium/calmodulin-dependent protein kinase type 1 isoform X2	36	12	12	Carbamidomethylation	41970
464	1001	1477732183	tyrosine--tRNA ligase cytoplasmic isoform X3	28	14	14	Carbamidomethylation	69524
464	1009	1477732181	tyrosine--tRNA ligase cytoplasmic isoform X2	26	14	14	Carbamidomethylation	73758
464	1133	1477732202	uncharacterized protein LOC413909 isoform X8	16	14	14	Carbamidomethylation	119387
356	1109	1477724635	rab GTPase-binding effector protein 1 isoform X1	32	18	18	Carbamidomethylation	72749
311	695	571501394	serine/threonine-protein phosphatase 2A 65 kDa regulatory subunit A alpha isoform isoform X1	40	20	20	Carbamidomethylation	65702
1333	3569	1477726012	calcineurin subunit B type 2	56	6	6	Carbamidomethylation	19356
748	2673	66504030	S-phase kinase-associated protein 1	41	9	9	Carbamidomethylation	18509
526	1156	1477729021	fasciclin-3 isoform X8	39	15	15	Carbamidomethylation	51366
526	1158	1477729019	fasciclin-3 isoform X7	38	15	15	Carbamidomethylation	53276
404	1118	66522082	GMP synthase [glutamine-hydrolyzing]	22	14	14	Carbamidomethylation	78753
784	2757	1031994814	12 kDa FK506-binding protein	76	9	8	Carbamidomethylation	11764
1035	2991	571566632	histidine triad nucleotide-binding protein 1	61	6	6	Carbamidomethylation	17628
503	854	1033204151	voltage-dependent calcium channel subunit alpha-2/delta-3 precursor	15	13	13	Carbamidomethylation	134763
790	2572	1477758646	superoxide dismutase [Cu-Zn] chloroplastic-like	64	9	9	Carbamidomethylation	18920
790	2573	1477758648	superoxide dismutase [Cu-Zn] chloroplastic-like	64	9	9	Carbamidomethylation	18920
638	1378	66525345	spermine oxidase	29	12	12	Carbamidomethylation	57180
933	3101	48142237	60S ribosomal protein L31	50	8	8		14231
933	3102	328788691	60S ribosomal protein L31	50	8	8		14231
679	2218	571525093	protein-L-isoaspartate(D-aspartate) O-methyltransferase isoform X2	55	10	10	Carbamidomethylation	25556
679	2219	1477746022	protein-L-isoaspartate(D-aspartate) O-methyltransferase isoform X1	50	10	10	Carbamidomethylation	28750
683	1536	66547891	actin-related protein 1	34	11	11	Carbamidomethylation	42668
1212	2878	110750764	protein lethal(2)essential for life	51	6	6	Carbamidomethylation	27698
482	1086	571544995	glycerol-3-phosphate dehydrogenase mitochondrial isoform X2	24	12	12	Carbamidomethylation	80281
482	1087	571544992	glycerol-3-phosphate dehydrogenase mitochondrial isoform X1	24	12	12	Carbamidomethylation	80366
482	1088	1477757810	glycerol-3-phosphate dehydrogenase mitochondrial isoform X1	24	12	12	Carbamidomethylation	80366
482	1096	1477757813	glycerol-3-phosphate dehydrogenase mitochondrial isoform X3	23	12	12	Carbamidomethylation	84238
440	1269	571501685	transaldolase	35	16	16	Carbamidomethylation	40672
902	2611	66514137	ubiquitin-like protein 4A	59	8	8	Carbamidomethylation	16818
719	2838	58585106	chemosensory protein 3 precursor	57	10	10	Carbamidomethylation	14954
726	2706	58585214	FABP-like protein	84	9	9		15549
134	929	1477718999	golgin subfamily B member 1 isoform X2	10	30	30	Carbamidomethylation	422875
604	1438	1032024484	sorbitol dehydrogenase	42	11	10	Carbamidomethylation	37972
511	2063	48097366	GTP-binding nuclear protein Ran	47	11	11	Carbamidomethylation	24644
511	2064	571562837	GTP-binding nuclear protein Ran	47	11	11	Carbamidomethylation	24644
614	1208	571576520	neural-cadherin	9	12	12	Carbamidomethylation	192484
613	1570	1477757103	eukaryotic translation initiation factor 2 subunit 1	38	11	11	Carbamidomethylation	37468
352	705	1477744651	serine/threonine-protein phosphatase 2B catalytic subunit 2 isoform X3	36	19	19	Carbamidomethylation	58654
352	716	1477744659	serine/threonine-protein phosphatase 2B catalytic subunit 2 isoform X7	37	19	19	Carbamidomethylation	57361
352	717	1477744657	serine/threonine-protein phosphatase 2B catalytic subunit 2 isoform X6	37	19	19	Carbamidomethylation	57476
352	718	1477744655	serine/threonine-protein phosphatase 2B catalytic subunit 2 isoform X5	37	19	19	Carbamidomethylation	57489
352	719	1477744653	serine/threonine-protein phosphatase 2B catalytic subunit 2 isoform X4	37	19	19	Carbamidomethylation	57604
352	720	1477744649	serine/threonine-protein phosphatase 2B catalytic subunit 2 isoform X2	36	19	19	Carbamidomethylation	60118
352	721	1477744647	serine/threonine-protein phosphatase 2B catalytic subunit 2 isoform X1	35	19	19	Carbamidomethylation	60718
693	1924	66524108	thioredoxin-like protein 1	45	10	10	Carbamidomethylation	31652
527	1203	571566909	endoplasmic reticulum resident protein 44 isoform X2	35	13	13	Carbamidomethylation	47538
527	1205	328777360	endoplasmic reticulum resident protein 44 isoform X1	34	13	13	Carbamidomethylation	49356
788	2844	1031995417	ubiquitin carboxyl-terminal hydrolase isoform X2	46	8	8	Carbamidomethylation	25721
788	2845	48103883	ubiquitin carboxyl-terminal hydrolase isoform X1	45	8	8	Carbamidomethylation	26181
649	2098	1477748436	guanylate kinase isoform X3	56	10	10	Carbamidomethylation	22208
649	2100	1477748433	guanylate kinase isoform X2	52	10	10	Carbamidomethylation	23835
649	2102	1477748431	guanylate kinase isoform X1	51	10	10	Carbamidomethylation	24828
776	1619	327315378	regulator of chromosome condensation	33	10	10	Carbamidomethylation	46233
701	2150	1031998045	small glutamine-rich tetratricopeptide repeat-containing protein alpha isoform X2	38	10	10	Carbamidomethylation	32852
701	2151	571506280	small glutamine-rich tetratricopeptide repeat-containing protein alpha isoform X2	38	10	10	Carbamidomethylation	32852
701	2152	571506283	small glutamine-rich tetratricopeptide repeat-containing protein alpha isoform X2	38	10	10	Carbamidomethylation	32852
701	2155	1031998041	small glutamine-rich tetratricopeptide repeat-containing protein alpha isoform X1	36	10	10	Carbamidomethylation	35082
594	1703	1477717380	zinc finger protein on ecdysone puffs isoform X2	11	12	12	Carbamidomethylation	85573
594	1704	1477717375	zinc finger protein on ecdysone puffs isoform X1	11	12	12	Carbamidomethylation	85701
594	1705	1477717378	zinc finger protein on ecdysone puffs isoform X1	11	12	12	Carbamidomethylation	85701
610	1964	66504360	ATP synthase subunit O mitochondrial	53	11	11	Carbamidomethylation; Oxidation (M)	22635
611	2003	1477750200	TLD domain-containing protein 2 isoform X1	33	9	9	Carbamidomethylation	37791
889	2701	66509265	protein enabled	17	7	7	Carbamidomethylation	49825
1147	2482	328776891	renin receptor isoform X1	25	6	6		44208
517	1396	1477761735	glycogen synthase kinase-3 beta isoform X22	30	11	11	Carbamidomethylation	55370
517	1400	1477761700	glycogen synthase kinase-3 beta isoform X11	31	11	11	Carbamidomethylation	52868
517	1401	1477761691	glycogen synthase kinase-3 beta isoform X8	30	11	11	Carbamidomethylation	54587
517	1402	1477761681	glycogen synthase kinase-3 beta isoform X5	29	11	11	Carbamidomethylation	55565
517	1406	1477761675	glycogen synthase kinase-3 beta isoform X3	30	11	11	Carbamidomethylation	54627
517	1409	1477761726	glycogen synthase kinase-3 beta isoform X19	33	11	11	Carbamidomethylation	50225
517	1410	1032029128	glycogen synthase kinase-3 beta isoform X12	31	11	11	Carbamidomethylation	53339
517	1411	1477761697	glycogen synthase kinase-3 beta isoform X10	31	11	11	Carbamidomethylation	54179
517	1412	1477761687	glycogen synthase kinase-3 beta isoform X7	30	11	11	Carbamidomethylation	55615
517	1413	1477761678	glycogen synthase kinase-3 beta isoform X4	29	11	11	Carbamidomethylation	56953
517	1414	1477761671	glycogen synthase kinase-3 beta isoform X2	29	11	11	Carbamidomethylation	58389
517	1419	571550144	protein kinase shaggy isoform X21	35	11	11	Carbamidomethylation	47386
517	1420	1477761729	glycogen synthase kinase-3 beta isoform X20	33	11	11	Carbamidomethylation	49662
517	1421	1477761723	glycogen synthase kinase-3 beta isoform X18	32	11	11	Carbamidomethylation	51298
517	1422	1477761720	glycogen synthase kinase-3 beta isoform X17	32	11	11	Carbamidomethylation	50739
517	1423	1477761717	glycogen synthase kinase-3 beta isoform X16	32	11	11	Carbamidomethylation	51098
517	1424	1477761713	glycogen synthase kinase-3 beta isoform X15	32	11	11	Carbamidomethylation	51821
517	1425	1477761707	glycogen synthase kinase-3 beta isoform X13	31	11	11	Carbamidomethylation	52175
517	1426	1477761710	glycogen synthase kinase-3 beta isoform X14	31	11	11	Carbamidomethylation	52734
517	1427	1477761694	glycogen synthase kinase-3 beta isoform X9	31	11	11	Carbamidomethylation	53895
517	1428	1477761684	glycogen synthase kinase-3 beta isoform X6	30	11	11	Carbamidomethylation	54872
750	1494	1477734826	trans-1 2-dihydrobenzene-1 2-diol dehydrogenase	46	9	9	Carbamidomethylation	36908
750	1495	1477734828	trans-1 2-dihydrobenzene-1 2-diol dehydrogenase	46	9	9	Carbamidomethylation	36908
750	1496	1477734830	trans-1 2-dihydrobenzene-1 2-diol dehydrogenase	46	9	9	Carbamidomethylation	36908
575	1457	1032007068	isocitrate dehydrogenase [NAD] subunit gamma mitochondrial	37	12	12	Carbamidomethylation	42410
575	1458	48097748	isocitrate dehydrogenase [NAD] subunit gamma mitochondrial	37	12	12	Carbamidomethylation	42410
319	704	66519233	mitochondrial import inner membrane translocase subunit TIM44	40	20	20	Carbamidomethylation	52191
521	2104	48107260	NADH dehydrogenase [ubiquinone] 1 beta subcomplex subunit 9	61	13	13		17411
759	2759	66525458	myophilin	53	9	8	Carbamidomethylation	19097
992	3720	94158830	odorant binding protein 18 precursor	53	7	6	Carbamidomethylation	15000
471	1228	66504343	40S ribosomal protein S3	62	15	15	Carbamidomethylation	26842
436	1050	1477745929	contactin	10	14	13	Carbamidomethylation	186010
534	1317	66499731	actin-related protein 3	39	11	11	Carbamidomethylation	46859
690	2346	66504263	membrane-associated progesterone receptor component 1	53	11	11	Carbamidomethylation	22161
573	1186	571557549	lethal(2) giant larvae protein homolog 1 isoform X4	18	14	14	Carbamidomethylation	125482
573	1187	571557552	lethal(2) giant larvae protein homolog 1 isoform X5	18	14	14	Carbamidomethylation	124593
573	1188	571557566	lethal(2) giant larvae protein homolog 1 isoform X8	18	14	14	Carbamidomethylation	124777
984	2174	66548758	V-type proton ATPase subunit d	29	8	8	Carbamidomethylation	39566
832	2205	66501172	ras-related protein Rab-2	51	9	9	Carbamidomethylation	23686
706	1394	571570081	adapter molecule Crk	50	12	12	Carbamidomethylation	35100
707	1716	66531704	F-actin-capping protein subunit beta	46	11	11	Carbamidomethylation	30819
495	1206	1477757367	coatomer subunit beta	15	12	11	Carbamidomethylation	105660
621	1368	1477751125	large proline-rich protein BAG6 isoform X6	14	12	12	Carbamidomethylation	130481
621	1371	1477751123	large proline-rich protein BAG6 isoform X5	13	12	12	Carbamidomethylation	135559
621	1372	1477751121	large proline-rich protein BAG6 isoform X4	13	12	12	Carbamidomethylation	135717
621	1373	1477751119	large proline-rich protein BAG6 isoform X3	13	12	12	Carbamidomethylation	135836
621	1374	1477751117	large proline-rich protein BAG6 isoform X2	13	12	12	Carbamidomethylation	135907
621	1375	1477751113	large proline-rich protein BAG6 isoform X1	13	12	12	Carbamidomethylation	136065
621	1376	1477751111	large proline-rich protein BAG6 isoform X1	13	12	12	Carbamidomethylation	136065
621	1377	1477751115	large proline-rich protein BAG6 isoform X1	13	12	12	Carbamidomethylation	136065
1201	2641	66566311	protein SGT1 homolog isoform X1	47	6	6		24632
986	1985	571554823	UPF0587 protein C1orf123 homolog	55	7	7	Carbamidomethylation	18369
1227	7216	399220320	cuticular protein 28 precursor	54	4	4		11615
779	1513	1032028003	dolichyl-diphosphooligosaccharide--protein glycosyltransferase 48 kDa subunit	32	10	10		48406
890	1694	328775921	NADH-ubiquinone oxidoreductase 49 kDa subunit isoform X2	24	9	9		55416
890	1695	1032013732	NADH-ubiquinone oxidoreductase 49 kDa subunit isoform X1	23	9	9		55952
590	2876	1477744285	40S ribosomal protein S14 isoform X1	53	12	12		16220
590	2877	335057540	40S ribosomal protein S14	53	12	12		16220
552	1356	571546127	cuticle protein 18.7	67	12	12		28901
362	787	1477751757	peroxisomal multifunctional enzyme type 2	31	17	17	Carbamidomethylation	80493
362	788	1477751759	peroxisomal multifunctional enzyme type 2	31	17	17	Carbamidomethylation	80493
634	1997	1477716152	sorting nexin-6 isoform X3	30	10	10	Carbamidomethylation	47462
634	1998	1477716148	sorting nexin-6 isoform X2	30	10	10	Carbamidomethylation	47917
634	1999	1477716145	sorting nexin-6 isoform X1	29	10	10	Carbamidomethylation	48061
479	800	328779076	MICOS complex subunit Mic60 isoform X7	24	14	14	Carbamidomethylation	85797
479	801	571573735	MICOS complex subunit Mic60 isoform X6	24	14	14	Carbamidomethylation	86182
479	802	571573733	MICOS complex subunit Mic60 isoform X5	22	14	14	Carbamidomethylation	92741
479	803	571573731	MICOS complex subunit Mic60 isoform X4	21	14	14	Carbamidomethylation	96459
479	804	571573729	MICOS complex subunit Mic60 isoform X3	21	14	14	Carbamidomethylation	96843
479	805	571573727	MICOS complex subunit Mic60 isoform X2	21	14	14	Carbamidomethylation	98135
479	806	571573725	MICOS complex subunit Mic60 isoform X1	21	14	14	Carbamidomethylation	98519
729	1693	1477716866	farnesol dehydrogenase	46	11	11	Carbamidomethylation	29193
1255	3741	328787790	peroxiredoxin-5 mitochondrial	24	5	5	Carbamidomethylation	20170
747	2345	1032020106	ubiquitin-40S ribosomal protein S27a	45	9	3	Carbamidomethylation	17866
554	1429	571503771	vacuolar protein sorting-associated protein 4B isoform X1	33	14	14	Carbamidomethylation	49699
554	1430	66564933	vacuolar protein sorting-associated protein 4B isoform X2	33	14	14	Carbamidomethylation	49329
637	1553	328789409	caprin homolog	18	12	12		74788
773	2689	571544077	glucose-induced degradation protein 8 homolog isoform X2	36	8	7	Carbamidomethylation	26035
773	2692	571544073	glucose-induced degradation protein 8 homolog isoform X1	35	8	7	Carbamidomethylation	26633
475	1265	571575903	coatomer subunit gamma isoform X2	17	10	10		96451
475	1271	571575901	coatomer subunit gamma isoform X1	16	10	10		99268
694	1391	571541861	hydroxysteroid dehydrogenase-like protein 2 isoform X2	28	9	9	Carbamidomethylation	43827
694	1395	66530010	hydroxysteroid dehydrogenase-like protein 2 isoform X1	28	9	9	Carbamidomethylation	45273
633	1484	66516850	coiled-coil domain-containing protein 6	31	12	12	Carbamidomethylation	48516
597	3406	1477734349	uncharacterized protein LOC409090	10	6	6	Oxidation (M)	45756
846	1860	48106841	cAMP-dependent protein kinase type I regulatory subunit isoform X1	35	10	10	Carbamidomethylation	41664
732	1445	48122105	serine-threonine kinase receptor-associated protein	48	11	11	Carbamidomethylation	36616
626	2406	328786212	tubulin-specific chaperone E isoform X2	14	8	8		82182
626	2480	1477741360	lactoylglutathione lyase isoform X1	52	8	8		21100
710	1714	571522941	proliferation-associated protein 2G4	30	10	10	Carbamidomethylation	43835
493	1070	1477729882	integrin alpha-PS2 isoform X2	14	18	18	Carbamidomethylation	182517
493	1071	1477729880	integrin alpha-PS2 isoform X1	14	18	18	Carbamidomethylation	185418
687	1612	571543917	leucine-rich repeat flightless-interacting protein 2 isoform X1	31	10	10	Carbamidomethylation	46435
687	1613	48120151	leucine-rich repeat flightless-interacting protein 2 isoform X1	31	10	10	Carbamidomethylation	46435
370	1089	571533607	lon protease homolog mitochondrial isoform X2	21	16	16	Carbamidomethylation	112865
370	1090	1032023894	lon protease homolog mitochondrial isoform X1	20	16	16	Carbamidomethylation	114770
723	1986	1477750564	protein anoxia up-regulated-like isoform X2	90	10	9		15193
1087	2808	66511756	NADH dehydrogenase [ubiquinone] 1 beta subcomplex subunit 8 mitochondrial	44	7	7	Carbamidomethylation	21674
721	2059	66517185	mitochondrial import receptor subunit TOM40 homolog 1	40	10	10	Carbamidomethylation	35297
823	2241	328788815	UV excision repair protein RAD23 homolog B isoform X2	27	10	10	Carbamidomethylation	39623
823	2242	571503323	UV excision repair protein RAD23 homolog B isoform X1	27	10	10	Carbamidomethylation	39722
[truncated: 4,803 more rows]

## Sheet: Table S4
Table S4. Differentially Expressed Proteins Identified (Fold change >1.5 and p <0.05) in the Hemolymph of Newly Emerged Bees. Label -free protein quantitation is done using PEAKS Studio (version 8.5, Bioinformatics Solutions Inc. Waterloo. Canada) to quantify the abundance of discriminatory peptides on the basis of retention time, m/z, and peak intensity (peak area) on samples. The differentially…
[truncated: 286 more rows]

[truncated: 11 more sheets: Table S5, Table S6, Table S7, Table S8, Table S9, Table S10, Table S11, Table S12, Table S13, Table S14, Table S15]
